# Supplementary material for: Identification of transcripts with short stuORFs as targets for DENR•MCTS1-dependent translation in human cells
Source: Sci Rep. 2017 Jun 16;7:3722. doi: 10.1038/s41598-017-03949-6 (PMC5473865; doi:10.1038/s41598-017-03949-6)
Supplement: Supplementary file 2 — Table S1 [file 41598_2017_3949_MOESM2_ESM.xls]

## Sheet: output_itemized.txt
Supplemental Table S1: stuORF scores for all uORFs in all human transcripts
ENSEMBL Gene ID	ENSEMBL Transcript ID	Gene Symbol	5'UTR length	DENR regulation	Itemized scores for each uORF in 5'UTR [format: position_uORF-length(score)]
ENSG00000003249	ENST00000002501	DBNDD1	132	0
ENSG00000004799	ENST00000005178	PDK4	198	0
ENSG00000004776	ENST00000004982	HSPB6	21	0
ENSG00000005801	ENST00000005082	ZNF195	76	0
ENSG00000002587	ENST00000002596	HS3ST1	1175	0.376697	nt191_len47(0.000000)	nt288_len61(0.000000)	nt365_len20(0.000000)	nt1002_len20(0.000000)	nt1084_len3(0.376673)	nt1124_len8(0.000025)
ENSG00000003056	ENST00000000412	M6PR	469	0.00119	nt133_len6(0.001190)	nt221_len70(0.000000)	nt229_len39(0.000000)	nt237_len30(0.000000)
ENSG00000001626	ENST00000003084	CFTR	132	0	nt7_len17(0.000000)
ENSG00000003989	ENST00000004531	SLC7A2	48	0
ENSG00000003137	ENST00000001146	CYP26B1	204	0
ENSG00000001630	ENST00000003100	CYP51A1	166	0
ENSG00000048028	ENST00000003302	USP28	69	0
ENSG00000001036	ENST00000002165	FUCA2	56	0
ENSG00000002933	ENST00000004103	TMEM176A	301	0.010991	nt149_len5(0.010991)
ENSG00000004478	ENST00000001008	FKBP4	187	0
ENSG00000003509	ENST00000002125	NDUFAF7	40	0
ENSG00000173153	ENST00000000442	ESRRA	171	0	nt122_len11(0.000000)
ENSG00000004059	ENST00000000233	ARF5	154	0
ENSG00000001617	ENST00000002829	SEMA3F	484	0.001998	nt130_len23(0.000000)	nt210_len11(0.000000)	nt334_len6(0.001998)
ENSG00000001461	ENST00000003912	NIPAL3	715	0.684339	nt7_len68(0.000000)	nt228_len3(0.406466)	nt275_len8(0.000080)	nt336_len3(0.277793)	nt354_len33(0.000000)	nt501_len21(0.000000)	nt513_len17(0.000000)	nt532_len28(0.000000)
ENSG00000001460	ENST00000003583	STPG1	142	3.44781	nt61_len2(3.447747)	nt87_len8(0.000068)
ENSG00000006611	ENST00000005226	USH1C	0	0
ENSG00000006451	ENST00000005257	RALA	380	0	nt1_len115(0.000000)
ENSG00000007520	ENST00000007390	TSR3	107	0
ENSG00000007376	ENST00000007264	RPUSD1	135	0
ENSG00000007306	ENST00000006724	CEACAM7	202	15.2289	nt49_len1(15.228916)
ENSG00000006282	ENST00000006658	SPATA20	120	0
ENSG00000007255	ENST00000006275	TRAPPC6A	19	0
ENSG00000007001	ENST00000005756	UPP2	194	0.002285	nt16_len7(0.000543)	nt103_len6(0.001742)
ENSG00000075790	ENST00000005259	BCAP29	339	0
ENSG00000006453	ENST00000005260	BAIAP2L1	216	0
ENSG00000007038	ENST00000005995	PRSS21	42	0
ENSG00000005175	ENST00000005386	RPAP3	116	0
ENSG00000006625	ENST00000005374	GGCT	132	0
ENSG00000006118	ENST00000005286	TMEM132A	153	5.7e-05	nt87_len8(0.000057)
ENSG00000006652	ENST00000005558	IFRD1	470	7.6e-05	nt69_len8(0.000073)	nt95_len13(0.000000)	nt157_len11(0.000000)	nt230_len10(0.000003)
ENSG00000005073	ENST00000006015	HOXA11	72	1e-06	nt24_len11(0.000001)
ENSG00000006116	ENST00000005284	CACNG3	1202	1.46023	nt87_len47(0.000000)	nt133_len2(1.460233)	nt158_len76(0.000000)	nt447_len11(0.000000)	nt882_len14(0.000000)	nt923_len69(0.000000)	nt960_len14(0.000000)	nt1068_len14(0.000000)
ENSG00000005486	ENST00000006777	RHBDD2	135	0
ENSG00000186654	ENST00000006251	PRR5	194	0
ENSG00000006210	ENST00000006053	CX3CL1	111	0
ENSG00000004975	ENST00000005340	DVL2	283	0
ENSG00000006606	ENST00000005180	CCL26	81	0
ENSG00000007312	ENST00000006750	CD79B	93	0
ENSG00000010626	ENST00000007969	LRRC23	220	0
ENSG00000008735	ENST00000008876	MAPK8IP2	0	0
ENSG00000006047	ENST00000007699	YBX2	64	0
ENSG00000186115	ENST00000011989	CYP4F2	33	0
ENSG00000009780	ENST00000010299	FAM76A	24	0
ENSG00000005882	ENST00000007708	PDK2	391	0	nt262_len22(0.000000)
ENSG00000012963	ENST00000013070	UBR7	236	0
ENSG00000008282	ENST00000011473	SYPL1	47	0
ENSG00000010270	ENST00000009041	STARD3NL	257	0
ENSG00000010278	ENST00000009180	CD9	51	0
ENSG00000010072	ENST00000008440	SPRTN	128	0
ENSG00000008405	ENST00000008527	CRY1	868	0.000409	nt227_len10(0.000002)	nt586_len13(0.000000)	nt805_len7(0.000407)
ENSG00000008517	ENST00000008180	IL32	85	0
ENSG00000008438	ENST00000008938	PGLYRP1	44	0
ENSG00000010017	ENST00000011619	RANBP9	59	0
ENSG00000010219	ENST00000010132	DYRK4	142	0
ENSG00000019582	ENST00000009530	CD74	2	0
ENSG00000005884	ENST00000007722	ITGA3	0	0
ENSG00000091704	ENST00000011292	CPA1	150	0
ENSG00000010610	ENST00000011653	CD4	258	0
ENSG00000004777	ENST00000007510	ARHGAP33	57	0
ENSG00000008323	ENST00000011684	PLEKHG6	148	0.015499	nt110_len5(0.015499)
ENSG00000006059	ENST00000007735	KRT33A	45	0
ENSG00000011105	ENST00000011898	TSPAN9	161	0
ENSG00000008988	ENST00000009589	RPS20	123	0
ENSG00000008118	ENST00000009105	CAMK1G	245	0
ENSG00000048707	ENST00000011700	VPS13D	0	0
ENSG00000011478	ENST00000012049	QPCTL	221	0
ENSG00000004779	ENST00000007516	NDUFAB1	66	0
ENSG00000239672	ENST00000013034	NME1	209	3.00626	nt156_len2(3.006258)
ENSG00000008394	ENST00000010404	MGST1	65	0
ENSG00000010818	ENST00000012134	HIVEP2	545	3.38899	nt71_len42(0.000000)	nt85_len2(1.575734)	nt125_len24(0.000000)	nt199_len15(0.000000)	nt261_len2(1.807141)	nt302_len11(0.000000)	nt317_len6(0.003547)	nt364_len32(0.000000)	nt442_len6(0.002565)	nt487_len9(0.000006)
ENSG00000008324	ENST00000011691	SS18L2	92	0
ENSG00000006025	ENST00000007414	OSBPL7	192	1e-06	nt88_len10(0.000001)
ENSG00000008197	ENST00000008391	TFAP2D	228	0
ENSG00000011485	ENST00000012443	PPP5C	103	0
ENSG00000035141	ENST00000037869	FAM136A	79	0
ENSG00000041357	ENST00000044462	PSMA4	150	0	nt13_len39(0.000000)
ENSG00000031003	ENST00000033079	FAM13B	452	0.055679	nt285_len15(0.000000)	nt333_len22(0.000000)	nt344_len4(0.055679)
ENSG00000035681	ENST00000038176	NSMAF	213	0.583212	nt14_len3(0.583212)
ENSG00000040531	ENST00000046640	CTNS	593	0	nt7_len86(0.000000)	nt316_len59(0.000000)
ENSG00000052841	ENST00000039989	TTC17	14	0
ENSG00000036473	ENST00000039007	OTC	152	0
ENSG00000033100	ENST00000035307	CHPF2	1513	6.8e-05	nt261_len47(0.000000)	nt729_len18(0.000000)	nt741_len14(0.000000)	nt756_len9(0.000014)	nt821_len11(0.000000)	nt830_len8(0.000054)	nt998_len43(0.000000)	nt1074_len16(0.000000)	nt1143_len21(0.000000)	nt1348_len22(0.000000)
ENSG00000022355	ENST00000023897	GABRA1	468	0.737358	nt3_len8(0.000094)	nt30_len5(0.003161)	nt94_len8(0.000118)	nt97_len7(0.000430)	nt117_len7(0.000318)	nt129_len3(0.710861)	nt156_len6(0.002835)	nt282_len6(0.000691)	nt285_len5(0.018850)
ENSG00000022277	ENST00000023939	RTFDC1	113	0
ENSG00000031823	ENST00000034275	RANBP3	4	0
ENSG00000038295	ENST00000061240	TLL1	647	2.39135	nt68_len17(0.000000)	nt113_len2(2.376897)	nt121_len44(0.000000)	nt493_len5(0.014457)
ENSG00000039987	ENST00000042931	BEST2	0	0
ENSG00000059588	ENST00000040877	TARBP1	0	0
ENSG00000034713	ENST00000037243	GABARAPL2	136	0
ENSG00000078668	ENST00000022615	VDAC3	68	0
ENSG00000071203	ENST00000016913	MS4A12	57	0
ENSG00000021488	ENST00000023064	SLC7A9	192	0
ENSG00000029364	ENST00000031146	SLC39A9	678	0.03347	nt1_len29(0.000000)	nt17_len35(0.000000)	nt71_len17(0.000000)	nt412_len4(0.033470)
ENSG00000023734	ENST00000025399	STRAP	314	0.001135	nt6_len6(0.001135)
ENSG00000050730	ENST00000057513	TNIP3	215	2.00018	nt57_len10(0.000001)	nt86_len2(1.933189)	nt100_len4(0.066986)
ENSG00000049541	ENST00000055077	RFC2	61	0
ENSG00000037757	ENST00000040663	MRI1	40	0
ENSG00000015568	ENST00000016946	RGPD5	158	0
ENSG00000013583	ENST00000014930	HEBP1	159	0
ENSG00000048544	ENST00000053468	MRPS10	16	0
ENSG00000023516	ENST00000025301	AKAP11	175	0	nt38_len19(0.000000)
ENSG00000059915	ENST00000020673	PSD	527	0	nt7_len62(0.000000)	nt162_len20(0.000000)	nt454_len17(0.000000)
ENSG00000037965	ENST00000040584	HOXC8	179	0
ENSG00000048545	ENST00000053469	GUCA1A	615	0.115634	nt36_len4(0.115631)	nt50_len22(0.000000)	nt99_len91(0.000000)	nt115_len32(0.000000)	nt138_len78(0.000000)	nt181_len10(0.000003)	nt200_len34(0.000000)	nt280_len61(0.000000)
ENSG00000043462	ENST00000046794	LCP2	616	0.043555	nt35_len19(0.000000)	nt75_len28(0.000000)	nt94_len13(0.000000)	nt168_len69(0.000000)	nt183_len64(0.000000)	nt559_len9(0.000008)	nt574_len4(0.043546)
ENSG00000042813	ENST00000046087	ZPBP	70	0
ENSG00000049769	ENST00000055335	PPP1R3F	16	0
ENSG00000034971	ENST00000037502	MYOC	72	0
ENSG00000023287	ENST00000025008	RB1CC1	524	0.056165	nt249_len4(0.056165)	nt294_len42(0.000000)	nt373_len12(0.000000)
ENSG00000014919	ENST00000016171	COX15	51	0
ENSG00000052723	ENST00000060969	SIKE1	70	0
ENSG00000013563	ENST00000014935	DNASE1L1	794	0.221473	nt55_len10(0.000002)	nt148_len3(0.208920)	nt326_len18(0.000000)	nt475_len12(0.000000)	nt667_len5(0.012551)
ENSG00000007541	ENST00000026218	PIGQ	88	0
ENSG00000068438	ENST00000019019	FTSJ1	429	4e-06	nt12_len46(0.000000)	nt76_len10(0.000003)	nt269_len26(0.000000)	nt317_len10(0.000002)
ENSG00000026297	ENST00000028008	RNASET2	402	0
ENSG00000053438	ENST00000062104	NNAT	117	0
ENSG00000033122	ENST00000035383	LRRC7	30	0
ENSG00000050344	ENST00000056233	NFE2L3	259	0
ENSG00000080293	ENST00000019103	SCTR	268	0.015908	nt55_len5(0.015908)	nt139_len18(0.000000)
ENSG00000050030	ENST00000055682	KIAA2022	612	0.36379	nt382_len13(0.000000)	nt583_len3(0.363790)
ENSG00000027847	ENST00000029410	B4GALT7	111	0
ENSG00000049247	ENST00000054668	UTS2	0	0
ENSG00000040608	ENST00000043402	RTN4R	439	0
ENSG00000041988	ENST00000054650	THAP3	158	0	nt23_len11(0.000000)
ENSG00000012983	ENST00000013125	MAP4K5	319	1e-06	nt228_len10(0.000001)
ENSG00000012061	ENST00000013807	ERCC1	192	0.43199	nt71_len11(0.000000)	nt128_len3(0.431990)
ENSG00000039523	ENST00000042381	FAM65A	68	0
ENSG00000048462	ENST00000053243	TNFRSF17	218	0.000929	nt23_len6(0.000929)
ENSG00000038219	ENST00000040738	BOD1L1	136	0
ENSG00000050327	ENST00000056217	ARHGEF5	174	17.2389	nt141_len1(17.238945)
ENSG00000042317	ENST00000045347	SPATA7	0	0
ENSG00000047932	ENST00000052569	GOPC	240	0
ENSG00000011198	ENST00000013894	ABHD5	42	0
ENSG00000241644	ENST00000013222	INMT	16	0
ENSG00000013588	ENST00000014914	GPRC5A	890	0.090042	nt99_len4(0.090042)	nt267_len101(0.000000)	nt523_len94(0.000000)	nt640_len55(0.000000)
ENSG00000022567	ENST00000024061	SLC45A4	308	0	nt16_len14(0.000000)
ENSG00000019549	ENST00000020945	SNAI2	175	1.89572	nt97_len2(1.895715)
ENSG00000054803	ENST00000064571	CBLN4	1301	4.28522	nt375_len18(0.000000)	nt737_len17(0.000000)	nt964_len1(4.285216)	nt977_len31(0.000000)	nt988_len14(0.000000)	nt1069_len43(0.000000)
ENSG00000042062	ENST00000045083	FAM65C	318	2.04389	nt9_len4(0.037888)	nt24_len2(2.006007)
ENSG00000019505	ENST00000020926	SYT13	112	0
ENSG00000079112	ENST00000027335	CDH17	125	0.000805	nt54_len6(0.000805)
ENSG00000017797	ENST00000019317	RALBP1	223	0.505224	nt127_len13(0.000000)	nt168_len3(0.505224)
ENSG00000049245	ENST00000054666	VAMP3	115	0
ENSG00000011465	ENST00000052754	DCN	502	7.71012	nt31_len2(2.980217)	nt36_len10(0.000002)	nt41_len13(0.000000)	nt87_len4(0.076990)	nt162_len4(0.038553)	nt182_len23(0.000000)	nt245_len2(1.240446)	nt253_len21(0.000000)	nt310_len2(2.445063)	nt485_len2(0.928854)
ENSG00000030582	ENST00000053867	GRN	256	0	nt8_len16(0.000000)	nt21_len29(0.000000)	nt121_len23(0.000000)	nt151_len13(0.000000)
ENSG00000015532	ENST00000017003	XYLT2	49	0
ENSG00000049449	ENST00000054950	RCN1	293	0
ENSG00000185864	ENST00000165086	NPIPB4	0	0
ENSG00000167759	ENST00000156476	KLK13	43	0
ENSG00000072786	ENST00000176763	STK10	344	0
ENSG00000078898	ENST00000170150	BPIFB2	195	0
ENSG00000069424	ENST00000164247	KCNAB2	564	0.00354	nt93_len6(0.002768)	nt113_len6(0.000772)	nt133_len50(0.000000)	nt412_len36(0.000000)
ENSG00000071246	ENST00000167106	VASH1	633	14.9337	nt142_len1(14.933709)	nt335_len27(0.000000)	nt541_len13(0.000000)
ENSG00000067182	ENST00000162749	TNFRSF1A	300	0.634842	nt154_len43(0.000000)	nt264_len3(0.634842)
ENSG00000069399	ENST00000164227	BCL3	244	0
ENSG00000053918	ENST00000155840	KCNQ1	108	0
ENSG00000013297	ENST00000064724	CLDN11	202	0
ENSG00000061273	ENST00000080059	HDAC7	0	0
ENSG00000060140	ENST00000075503	STYK1	521	2.97303	nt40_len128(0.000000)	nt378_len3(0.288257)	nt395_len31(0.000000)	nt418_len2(2.684772)
ENSG00000080618	ENST00000181383	CPB2	17	0
ENSG00000073150	ENST00000159647	PANX2	0	0
ENSG00000074855	ENST00000159087	ANO8	159	0	nt92_len14(0.000000)
ENSG00000068615	ENST00000165698	REEP1	144	0
ENSG00000079432	ENST00000160740	CIC	685	5.1e-05	nt375_len8(0.000051)
ENSG00000071539	ENST00000166345	TRIP13	356	0	nt8_len86(0.000000)
ENSG00000079616	ENST00000160827	KIF22	40	0
ENSG00000065320	ENST00000173229	NTN1	107	0
ENSG00000071575	ENST00000155926	TRIB2	1419	0.730504	nt19_len3(0.621183)	nt37_len27(0.000000)	nt149_len4(0.051040)	nt562_len4(0.058281)	nt695_len13(0.000000)
ENSG00000071655	ENST00000156825	MBD3	170	0
ENSG00000074410	ENST00000178638	CA12	441	5.32699	nt17_len13(0.000000)	nt53_len1(5.326375)	nt248_len7(0.000612)
ENSG00000021776	ENST00000156471	AQR	226	0	nt4_len27(0.000000)
ENSG00000004660	ENST00000158166	CAMKK1	149	0
ENSG00000062725	ENST00000083182	APPBP2	288	0
ENSG00000137764	ENST00000178640	MAP2K5	627	22.2345	nt600_len1(22.234520)
ENSG00000066583	ENST00000173527	ISOC1	16	0
ENSG00000071282	ENST00000157600	LMCD1	232	0
ENSG00000040933	ENST00000074304	INPP4A	393	0.502926	nt223_len8(0.000063)	nt226_len7(0.000462)	nt238_len3(0.501938)	nt246_len45(0.000000)	nt254_len15(0.000000)	nt261_len40(0.000000)	nt278_len7(0.000462)
ENSG00000147724	ENST00000160713	FAM135B	99	0.061002	nt22_len3(0.061002)
ENSG00000069943	ENST00000164305	PIGB	291	0	nt224_len14(0.000000)
ENSG00000127241	ENST00000169293	MASP1	325	0	nt174_len17(0.000000)
ENSG00000068308	ENST00000156084	OTUD5	61	0
ENSG00000076344	ENST00000168869	RGS11	103	0
ENSG00000088256	ENST00000078429	GNA11	242	0
ENSG00000129437	ENST00000156499	KLK14	219	0	nt21_len24(0.000000)
ENSG00000067840	ENST00000164640	PDZD4	192	0	nt87_len16(0.000000)
ENSG00000076826	ENST00000160298	CAMSAP3	101	0
ENSG00000003987	ENST00000180173	MTMR7	35	0
ENSG00000071677	ENST00000165524	PRLH	0	0
ENSG00000078589	ENST00000171757	P2RY10	280	0.639981	nt73_len3(0.364582)	nt81_len40(0.000000)	nt112_len3(0.275387)	nt130_len18(0.000000)	nt203_len18(0.000000)	nt230_len9(0.000013)
ENSG00000068697	ENST00000175091	LAPTM4A	508	0	nt84_len11(0.000000)
ENSG00000004897	ENST00000066544	CDC27	94	0	nt11_len22(0.000000)
ENSG00000171431	ENST00000167588	KRT20	42	0
ENSG00000070444	ENST00000174618	MNT	406	0
ENSG00000075975	ENST00000170447	MKRN2	137	0
ENSG00000070031	ENST00000176195	SCT	0	0
ENSG00000070886	ENST00000166244	EPHA8	72	0
ENSG00000072818	ENST00000158762	ACAP1	206	0
ENSG00000076650	ENST00000170564	GPATCH1	314	0	nt43_len37(0.000000)	nt85_len23(0.000000)	nt90_len31(0.000000)	nt147_len12(0.000000)
ENSG00000072849	ENST00000158771	DERL2	56	0
ENSG00000077080	ENST00000160382	ACTL6B	107	0
ENSG00000063241	ENST00000085068	ISOC2	137	0
ENSG00000064300	ENST00000172229	NGFR	125	0
ENSG00000077063	ENST00000160373	CTTNBP2	92	0
ENSG00000136960	ENST00000075322	ENPP2	59	0
ENSG00000069998	ENST00000155674	CECR5	43	0
ENSG00000008300	ENST00000164024	CELSR3	281	0	nt22_len32(0.000000)	nt58_len20(0.000000)
ENSG00000074771	ENST00000159060	NOX3	103	0
ENSG00000071859	ENST00000158526	FAM50A	460	3e-06	nt69_len10(0.000003)
ENSG00000070985	ENST00000155858	TRPM5	9	0
ENSG00000059804	ENST00000075120	SLC2A3	241	2.19311	nt65_len26(0.000000)	nt87_len2(2.193111)	nt95_len16(0.000000)
ENSG00000013275	ENST00000157812	PSMC4	198	0.019347	nt13_len4(0.019347)	nt21_len23(0.000000)
ENSG00000070526	ENST00000156626	ST6GALNAC1	200	0
ENSG00000079308	ENST00000171887	TNS1	453	11.7503	nt290_len14(0.000000)	nt317_len5(0.019731)	nt329_len1(11.730544)
ENSG00000067646	ENST00000155093	ZFY	321	0	nt213_len27(0.000000)
ENSG00000133597	ENST00000072869	ADCK2	178	0	nt60_len19(0.000000)
ENSG00000077009	ENST00000168977	NMRK2	290	0
ENSG00000063177	ENST00000084795	RPL18	0	0
ENSG00000070669	ENST00000175506	ASNS	529	0	nt60_len14(0.000000)	nt63_len13(0.000000)
ENSG00000073350	ENST00000167462	LLGL2	130	0
ENSG00000063180	ENST00000084798	CA11	680	0.016224	nt32_len12(0.000000)	nt282_len29(0.000000)	nt289_len5(0.016223)	nt325_len10(0.000001)
ENSG00000069206	ENST00000175238	ADAM7	83	0
ENSG00000050820	ENST00000162330	BCAR1	127	0
ENSG00000060069	ENST00000075430	CTDP1	102	0
ENSG00000026950	ENST00000082468	BTN3A1	0	0
ENSG00000073861	ENST00000177694	TBX21	211	0
ENSG00000067082	ENST00000173785	KLF6	0	0
ENSG00000072080	ENST00000168148	SPP2	88	0
ENSG00000070404	ENST00000166139	FSTL3	59	0
ENSG00000078237	ENST00000179259	TIGAR	67	0
ENSG00000183091	ENST00000172853	NEB	203	0	nt132_len11(0.000000)
ENSG00000065970	ENST00000162391	FOXJ2	1145	0.000523	nt1027_len7(0.000523)
ENSG00000060566	ENST00000078445	CREB3L3	147	0
ENSG00000071994	ENST00000167218	PDCD2	64	0
ENSG00000068976	ENST00000164139	PYGM	399	0	nt98_len13(0.000000)
ENSG00000068394	ENST00000156109	GPKOW	79	0
ENSG00000069696	ENST00000176183	DRD4	12	0
ENSG00000073849	ENST00000169298	ST6GAL1	674	0.09341	nt404_len12(0.000000)	nt409_len4(0.077326)	nt425_len5(0.015736)	nt487_len23(0.000000)	nt512_len8(0.000075)	nt551_len7(0.000272)
ENSG00000077238	ENST00000170630	IL4R	0	0
ENSG00000075388	ENST00000168712	FGF4	319	0.029632	nt134_len4(0.029632)
ENSG00000072506	ENST00000168216	HSD17B10	28	0
ENSG00000072682	ENST00000166534	P4HA2	222	0
ENSG00000063515	ENST00000086933	GSC2	0	0
ENSG00000067365	ENST00000163678	METTL22	255	0.046432	nt14_len4(0.046382)	nt127_len21(0.000000)	nt186_len8(0.000050)
ENSG00000058799	ENST00000072644	YIPF1	371	0	nt97_len36(0.000000)
ENSG00000063245	ENST00000085079	EPN1	292	2.16506	nt152_len7(0.000384)	nt186_len2(2.164677)
ENSG00000074964	ENST00000167825	ARHGEF10L	0	0
ENSG00000070718	ENST00000174653	AP3M2	282	0	nt173_len30(0.000000)
ENSG00000005001	ENST00000161006	PRSS22	66	0
ENSG00000060642	ENST00000078527	PIGV	331	0	nt85_len63(0.000000)	nt101_len15(0.000000)
ENSG00000079313	ENST00000170168	REXO1	105	0
ENSG00000047188	ENST00000161863	YTHDC2	213	3e-06	nt30_len10(0.000003)
ENSG00000054965	ENST00000064778	FAM168A	285	0
ENSG00000054967	ENST00000064780	RELT	261	0
ENSG00000061794	ENST00000081029	MRPS35	71	0
ENSG00000196083	ENST00000072516	IL1RAP	170	0
ENSG00000065809	ENST00000181796	FAM107B	234	1e-06	nt24_len11(0.000001)	nt168_len11(0.000000)
ENSG00000057294	ENST00000070846	PKP2	25	0
ENSG00000074071	ENST00000177742	MRPS34	31	0
ENSG00000076662	ENST00000160262	ICAM3	209	0
ENSG00000012124	ENST00000085219	CD22	66	0
ENSG00000078579	ENST00000180166	FGF20	149	0
ENSG00000072210	ENST00000176643	ALDH3A2	446	0	nt14_len60(0.000000)
ENSG00000079385	ENST00000161559	CEACAM1	135	0
ENSG00000064545	ENST00000162044	TMEM161A	65	0
ENSG00000068971	ENST00000164133	PPP2R5B	622	1.90923	nt14_len3(0.217734)	nt192_len2(1.603391)	nt521_len4(0.088105)
ENSG00000073598	ENST00000158009	FNDC8	115	0
ENSG00000072135	ENST00000175756	PTPN18	101	0
ENSG00000186847	ENST00000167586	KRT14	87	0
ENSG00000075336	ENST00000169551	TIMM21	298	24.7864	nt25_len5(0.011405)	nt43_len10(0.000001)	nt81_len8(0.000094)	nt180_len1(9.964921)	nt185_len1(14.804350)	nt221_len5(0.005588)
ENSG00000127663	ENST00000159111	KDM4B	218	0
ENSG00000079999	ENST00000171111	KEAP1	548	0	nt234_len89(0.000000)
ENSG00000066455	ENST00000163416	GOLGA5	256	0
ENSG00000073331	ENST00000177648	ALPK1	200	4.21251	nt115_len2(4.211509)	nt130_len6(0.001005)
ENSG00000067445	ENST00000173898	TRO	112	0
ENSG00000091640	ENST00000206020	SPAG7	68	0
ENSG00000005893	ENST00000200639	LAMP2	137	0
ENSG00000100399	ENST00000216241	CHADL	53	0
ENSG00000100253	ENST00000216075	MIOX	74	0
ENSG00000159885	ENST00000187879	ZNF222	162	0
ENSG00000100206	ENST00000216024	DMC1	277	0
ENSG00000099974	ENST00000215770	DDTL	14	0
ENSG00000084444	ENST00000197268	FAM234B	120	0
ENSG00000090659	ENST00000204801	CD209	0	0
ENSG00000174156	ENST00000211122	GSTA3	66	0
ENSG00000156711	ENST00000211287	MAPK13	262	0
ENSG00000080824	ENST00000216281	HSP90AA1	206	0	nt13_len60(0.000000)
ENSG00000099797	ENST00000215567	TECR	137	0
ENSG00000100442	ENST00000216330	FKBP3	411	0.085471	nt28_len4(0.085462)	nt92_len39(0.000000)	nt101_len36(0.000000)	nt112_len12(0.000000)	nt356_len9(0.000008)
ENSG00000100196	ENST00000216014	KDELR3	172	0
ENSG00000092036	ENST00000206474	HAUS4	253	0
ENSG00000100219	ENST00000216037	XBP1	73	0
ENSG00000090470	ENST00000204549	PDCD7	55	0
ENSG00000090006	ENST00000204005	LTBP4	0	0
ENSG00000196344	ENST00000209665	ADH7	241	10.0302	nt172_len1(10.030154)
ENSG00000099769	ENST00000215539	IGFALS	111	0
ENSG00000089639	ENST00000203556	GMIP	138	0
ENSG00000030304	ENST00000189978	MUSK	46	0
ENSG00000090863	ENST00000205061	GLG1	20	0
ENSG00000243811	ENST00000216099	APOBEC3D	407	1.1e-05	nt190_len9(0.000011)
ENSG00000085721	ENST00000198767	RRN3	84	0
ENSG00000083444	ENST00000196061	PLOD1	27	0
ENSG00000112852	ENST00000194155	PCDHB2	213	0
ENSG00000100429	ENST00000216271	HDAC10	353	0
ENSG00000099341	ENST00000215071	PSMD8	66	0
ENSG00000100139	ENST00000215957	MICALL1	126	0
ENSG00000087510	ENST00000201031	TFAP2C	243	0.040796	nt86_len4(0.040796)
ENSG00000099330	ENST00000215061	OCEL1	44	0
ENSG00000092607	ENST00000207157	TBX15	315	0
ENSG00000100276	ENST00000216101	RASL10A	510	0
ENSG00000100350	ENST00000216187	FOXRED2	112	0
ENSG00000099812	ENST00000215582	MISP	103	0
ENSG00000100316	ENST00000216146	RPL3	174	0	nt30_len33(0.000000)
ENSG00000089063	ENST00000202834	TMEM230	158	0
ENSG00000100122	ENST00000215939	CRYBB1	131	0.011707	nt12_len5(0.011707)
ENSG00000078018	ENST00000199940	MAP2	440	0
ENSG00000090539	ENST00000204604	CHRD	246	0
ENSG00000065609	ENST00000195649	SNAP91	314	0	nt14_len40(0.000000)
ENSG00000099860	ENST00000215631	GADD45B	232	0
ENSG00000090581	ENST00000204679	GNPTG	43	0
ENSG00000099617	ENST00000215368	EFNA2	15	0
ENSG00000099219	ENST00000214893	ERMP1	0	0
ENSG00000100362	ENST00000216200	PVALB	56	0
ENSG00000240972	ENST00000215754	MIF	471	1e-05	nt20_len9(0.000010)
ENSG00000089723	ENST00000203664	OTUB2	209	0
ENSG00000088305	ENST00000201963	DNMT3B	264	8.1e-05	nt34_len34(0.000000)	nt139_len8(0.000081)
ENSG00000093010	ENST00000207636	COMT	165	0
ENSG00000087303	ENST00000216286	NID2	0	0
ENSG00000100012	ENST00000215812	SEC14L3	91	0
ENSG00000080823	ENST00000193029	MOK	0	0
ENSG00000075089	ENST00000188312	ACTR6	765	5.81053	nt283_len9(0.000002)	nt342_len19(0.000000)	nt346_len1(5.810525)	nt388_len84(0.000000)	nt405_len22(0.000000)	nt520_len40(0.000000)
ENSG00000100053	ENST00000215855	CRYBB3	80	0
ENSG00000099995	ENST00000215793	SF3A1	155	0
ENSG00000094916	ENST00000209875	CBX5	137	0
ENSG00000090615	ENST00000204726	GOLGA3	559	0	nt112_len33(0.000000)	nt138_len97(0.000000)	nt243_len62(0.000000)	nt376_len11(0.000000)	nt434_len15(0.000000)
ENSG00000133422	ENST00000215862	MORC2	1364	0.806096	nt33_len5(0.004342)	nt63_len2(0.593419)	nt307_len23(0.000000)	nt430_len57(0.000000)	nt475_len42(0.000000)	nt495_len6(0.002811)	nt604_len6(0.001559)	nt632_len34(0.000000)	nt697_len17(0.000000)	nt807_len65(0.000000)	nt895_len13(0.000000)	nt978_len8(0.000025)	nt993_len3(0.090038)	nt1020_len19(0.000000)	nt1030_len4(0.081292)	nt1050_len9(0.000006)	nt1125_len13(0.000000)	nt1150_len55(0.000000)	nt1159_len52(0.000000)	nt1288_len9(0.000014)	nt1297_len6(0.002174)	nt1303_len4(0.030415)
ENSG00000188130	ENST00000215659	MAPK12	316	0
ENSG00000112782	ENST00000185206	CLIC5	153	0
ENSG00000064205	ENST00000190983	WISP2	146	0
ENSG00000092201	ENST00000216297	SUPT16H	339	0
ENSG00000090776	ENST00000204961	EFNB1	780	0.704708	nt19_len58(0.000000)	nt155_len21(0.000000)	nt560_len9(0.000005)	nt671_len3(0.704703)
ENSG00000099985	ENST00000215781	OSM	41	0
ENSG00000087074	ENST00000200453	PPP1R15A	269	0	nt58_len22(0.000000)	nt157_len26(0.000000)
ENSG00000083720	ENST00000196371	OXCT1	161	0
ENSG00000100450	ENST00000216338	GZMH	45	0
ENSG00000093217	ENST00000207870	XYLB	90	0
ENSG00000100211	ENST00000216029	CBY1	134	0
ENSG00000089048	ENST00000202816	ESF1	108	0.112897	nt12_len4(0.112897)	nt37_len18(0.000000)
ENSG00000100246	ENST00000216068	DNAL4	245	0
ENSG00000087077	ENST00000200457	TRIP6	360	4.22301	nt134_len3(0.637610)	nt178_len2(3.585403)
ENSG00000091140	ENST00000205402	DLD	281	1.86302	nt167_len2(1.863015)	nt189_len17(0.000000)
ENSG00000100028	ENST00000215829	SNRPD3	587	0.370981	nt129_len3(0.370981)
ENSG00000082458	ENST00000194900	DLG3	341	0
ENSG00000197208	ENST00000200652	SLC22A4	174	0
ENSG00000100410	ENST00000216252	PHF5A	72	0	nt5_len18(0.000000)
ENSG00000100079	ENST00000215886	LGALS2	175	0	nt11_len36(0.000000)	nt74_len15(0.000000)
ENSG00000012504	ENST00000188403	NR1H4	28	0
ENSG00000100292	ENST00000216117	HMOX1	339	13.809	nt25_len12(0.000000)	nt71_len10(0.000001)	nt100_len42(0.000000)	nt229_len1(13.809007)
ENSG00000081791	ENST00000194118	KIAA0141	87	0
ENSG00000100138	ENST00000215956	SNU13	264	0
ENSG00000100473	ENST00000216361	COCH	396	0
ENSG00000100453	ENST00000216341	GZMB	107	0
ENSG00000083817	ENST00000196489	ZNF416	223	0	nt34_len15(0.000000)
ENSG00000100218	ENST00000216036	RSPH14	197	0.013932	nt23_len39(0.000000)	nt69_len5(0.013932)
ENSG00000100201	ENST00000216019	DDX17	0	0
ENSG00000099203	ENST00000214869	TMED1	99	0.010546	nt13_len5(0.010546)
ENSG00000099385	ENST00000215115	BCL7C	1016	0.333877	nt12_len145(0.000000)	nt34_len11(0.000000)	nt57_len130(0.000000)	nt63_len128(0.000000)	nt103_len13(0.000000)	nt130_len4(0.039400)	nt153_len98(0.000000)	nt166_len13(0.000000)	nt239_len59(0.000000)	nt276_len57(0.000000)	nt446_len3(0.081465)	nt450_len3(0.135521)	nt454_len3(0.077490)
ENSG00000099817	ENST00000215587	POLR2E	59	0
ENSG00000092140	ENST00000206595	G2E3	154	0	nt55_len19(0.000000)
ENSG00000099785	ENST00000215555	2002-03-01	170	0.013052	nt125_len5(0.013052)
ENSG00000100426	ENST00000216268	ZBED4	477	1.81297	nt72_len24(0.000000)	nt76_len56(0.000000)	nt146_len79(0.000000)	nt165_len4(0.009017)	nt176_len69(0.000000)	nt243_len3(0.507426)	nt283_len2(0.753818)	nt296_len29(0.000000)	nt329_len18(0.000000)	nt363_len3(0.444378)	nt371_len4(0.098227)	nt411_len8(0.000104)
ENSG00000092067	ENST00000206513	CEBPE	525	0
ENSG00000128203	ENST00000215906	ASPHD2	438	18.4414	nt259_len1(18.441360)	nt386_len13(0.000000)
ENSG00000091536	ENST00000205890	MYO15A	338	0	nt73_len20(0.000000)	nt83_len11(0.000000)	nt141_len48(0.000000)
ENSG00000172995	ENST00000187397	ARPP21	456	0.021263	nt58_len28(0.000000)	nt88_len18(0.000000)	nt98_len76(0.000000)	nt134_len64(0.000000)	nt144_len13(0.000000)	nt182_len48(0.000000)	nt204_len19(0.000000)	nt210_len17(0.000000)	nt246_len5(0.018087)	nt273_len8(0.000017)	nt279_len6(0.003154)	nt299_len9(0.000005)	nt307_len42(0.000000)
ENSG00000100425	ENST00000216267	BRD1	487	0.002968	nt23_len6(0.002968)	nt73_len89(0.000000)	nt100_len80(0.000000)	nt309_len20(0.000000)	nt397_len13(0.000000)
ENSG00000100302	ENST00000216127	RASD2	642	0	nt419_len28(0.000000)
ENSG00000100297	ENST00000216122	MCM5	154	0	nt25_len32(0.000000)
ENSG00000100348	ENST00000216185	TXN2	467	0	nt30_len52(0.000000)
ENSG00000131037	ENST00000201647	EPS8L1	56	0
ENSG00000100376	ENST00000216214	FAM118A	834	1e-06	nt143_len91(0.000000)	nt248_len56(0.000000)	nt290_len42(0.000000)	nt302_len38(0.000000)	nt550_len11(0.000001)
ENSG00000249115	ENST00000203166	HAUS5	25	0
ENSG00000090924	ENST00000205135	PLEKHG2	0	0
ENSG00000204314	ENST00000211413	PRRT1	125	0
ENSG00000099949	ENST00000215739	LZTR1	359	0
ENSG00000089693	ENST00000203630	MLF2	645	0.248626	nt157_len45(0.000000)	nt191_len14(0.000000)	nt235_len19(0.000000)	nt304_len81(0.000000)	nt583_len3(0.248626)
ENSG00000100104	ENST00000215917	SRRD	14	0
ENSG00000099953	ENST00000215743	MMP11	52	0
ENSG00000108244	ENST00000209718	KRT23	425	0.187394	nt45_len10(0.000002)	nt74_len10(0.000001)	nt81_len37(0.000000)	nt135_len19(0.000000)	nt194_len3(0.187392)	nt272_len19(0.000000)
ENSG00000100422	ENST00000216264	CERK	113	0
ENSG00000100299	ENST00000216124	ARSA	393	0
ENSG00000100395	ENST00000216237	L3MBTL2	158	0.00265	nt110_len6(0.002650)
ENSG00000086506	ENST00000199708	HBQ1	34	0
ENSG00000086827	ENST00000200135	ZW10	145	0
ENSG00000023608	ENST00000216294	SNAPC1	104	0
ENSG00000100263	ENST00000216085	RHBDD3	425	0	nt75_len29(0.000000)	nt128_len14(0.000000)
ENSG00000086189	ENST00000199320	DIMT1	161	0
ENSG00000185339	ENST00000215838	TCN2	494	0.514092	nt185_len10(0.000001)	nt196_len68(0.000000)	nt205_len65(0.000000)	nt289_len37(0.000000)	nt356_len3(0.514091)
ENSG00000085514	ENST00000198536	PILRA	212	0	nt15_len27(0.000000)
ENSG00000100281	ENST00000216106	HMGXB4	128	0	nt5_len15(0.000000)
ENSG00000092295	ENST00000206765	TGM1	124	0
ENSG00000100226	ENST00000216044	GTPBP1	233	0	nt176_len13(0.000000)
ENSG00000094963	ENST00000209929	FMO2	158	0
ENSG00000182389	ENST00000201943	CACNB4	12	0
ENSG00000099992	ENST00000215790	TBC1D10A	165	0
ENSG00000099721	ENST00000215479	AMELY	68	0
ENSG00000081870	ENST00000194214	HSPB11	390	0
ENSG00000100105	ENST00000215919	PATZ1	174	0
ENSG00000100097	ENST00000215909	LGALS1	95	0
ENSG00000134461	ENST00000191063	ANKRD16	552	0
ENSG00000077150	ENST00000189444	NFKB2	163	0
ENSG00000100075	ENST00000215882	SLC25A1	157	0
ENSG00000096717	ENST00000212015	SIRT1	53	0
ENSG00000064763	ENST00000182377	FAR2	268	0.514091	nt39_len3(0.514091)	nt58_len29(0.000000)
ENSG00000090487	ENST00000204566	SPG21	296	0
ENSG00000154252	ENST00000192314	GAL3ST2	131	0
ENSG00000100100	ENST00000215912	PIK3IP1	184	0
ENSG00000089195	ENST00000203001	TRMT6	131	0
ENSG00000064218	ENST00000190165	DMRT3	38	0
ENSG00000090554	ENST00000204637	FLT3LG	346	0.000377	nt58_len7(0.000377)	nt78_len25(0.000000)
ENSG00000099715	ENST00000215473	PCDH11Y	736	2.54058	nt20_len8(0.000081)	nt83_len3(0.565721)	nt175_len9(0.000006)	nt190_len4(0.123427)	nt274_len19(0.000000)	nt320_len18(0.000000)	nt338_len12(0.000000)	nt392_len2(1.850898)	nt410_len7(0.000446)	nt540_len12(0.000000)	nt616_len14(0.000000)	nt678_len10(0.000002)
ENSG00000065371	ENST00000184183	ROPN1	341	0.459452	nt80_len3(0.459115)	nt137_len7(0.000337)	nt203_len25(0.000000)
ENSG00000091844	ENST00000206262	RGS17	151	0.00018	nt29_len7(0.000180)
ENSG00000078098	ENST00000188790	FAP	208	0
ENSG00000086696	ENST00000199936	HSD17B2	193	0.114126	nt29_len45(0.000000)	nt35_len43(0.000000)	nt46_len3(0.114126)
ENSG00000099625	ENST00000215376	CBARP	86	0.000326	nt35_len7(0.000326)
ENSG00000076321	ENST00000209884	KLHL20	136	0
ENSG00000095380	ENST00000210444	NANS	70	0
ENSG00000166948	ENST00000202625	TGM6	61	0
ENSG00000095917	ENST00000211076	TPSD1	148	0
ENSG00000184979	ENST00000215794	USP18	430	0	nt1_len114(0.000000)	nt307_len12(0.000000)
ENSG00000065883	ENST00000181839	CDK13	605	2.43323	nt187_len2(2.346080)	nt536_len4(0.087152)
ENSG00000091947	ENST00000206380	TMEM101	25	0
ENSG00000184117	ENST00000216121	NIPSNAP1	255	0
ENSG00000089060	ENST00000202831	SLC8B1	210	0
ENSG00000167580	ENST00000199280	AQP2	85	0
ENSG00000099999	ENST00000215798	RNF215	0	0
ENSG00000092929	ENST00000207549	UNC13D	380	0	nt20_len17(0.000000)	nt24_len26(0.000000)
ENSG00000092094	ENST00000206542	OSGEP	422	11.0135	nt69_len12(0.000000)	nt110_len80(0.000000)	nt183_len1(11.013492)
ENSG00000184436	ENST00000215742	THAP7	175	2.9e-05	nt125_len8(0.000029)
ENSG00000073670	ENST00000200557	ADAM11	169	0
ENSG00000091262	ENST00000205557	ABCC6	30	0
ENSG00000183741	ENST00000216083	CBX6	26	0
ENSG00000099795	ENST00000215565	NDUFB7	62	0
ENSG00000100312	ENST00000216139	ACR	40	0
ENSG00000087250	ENST00000200691	MT3	223	0	nt102_len16(0.000000)
ENSG00000069702	ENST00000212355	TGFBR3	515	1.59991	nt115_len19(0.000000)	nt268_len2(1.599908)
ENSG00000100344	ENST00000216180	PNPLA3	173	0.002321	nt32_len6(0.002321)
ENSG00000092010	ENST00000206451	PSME1	105	0
ENSG00000091831	ENST00000206249	ESR1	362	0	nt12_len97(0.000000)	nt24_len93(0.000000)	nt72_len77(0.000000)	nt78_len75(0.000000)	nt243_len20(0.000000)
ENSG00000079156	ENST00000190611	OSBPL6	376	3.29536	nt116_len15(0.000000)	nt273_len2(3.279516)	nt278_len13(0.000000)	nt332_len5(0.015839)
ENSG00000167964	ENST00000210187	RAB26	160	0	nt16_len41(0.000000)	nt19_len40(0.000000)
ENSG00000094804	ENST00000209728	CDC6	471	9.27475	nt49_len1(9.274754)
ENSG00000099800	ENST00000215570	TIMM13	361	5e-06	nt1_len17(0.000000)	nt173_len9(0.000005)	nt203_len11(0.000000)
ENSG00000100216	ENST00000216034	TOMM22	31	0
ENSG00000086232	ENST00000199389	EIF2AK1	147	0
ENSG00000088808	ENST00000202556	PPP1R13B	283	0
ENSG00000099326	ENST00000215057	MZF1	561	2.60425	nt110_len21(0.000000)	nt143_len10(0.000001)	nt221_len13(0.000000)	nt274_len33(0.000000)	nt304_len23(0.000000)	nt326_len2(2.604253)
ENSG00000086548	ENST00000199764	CEACAM6	218	1.6e-05	nt8_len9(0.000016)	nt75_len24(0.000000)
ENSG00000083812	ENST00000196482	ZNF324	94	0
ENSG00000086288	ENST00000199447	NME8	372	1.1e-05	nt6_len9(0.000011)	nt35_len41(0.000000)	nt237_len28(0.000000)
ENSG00000088356	ENST00000202017	PDRG1	131	0
ENSG00000100353	ENST00000216190	EIF3D	371	3.3e-05	nt28_len27(0.000000)	nt111_len8(0.000033)	nt258_len13(0.000000)
ENSG00000082684	ENST00000195173	SEMA5B	399	0
ENSG00000100030	ENST00000215832	MAPK1	189	0
ENSG00000095539	ENST00000210633	SEMA4G	78	0
ENSG00000170848	ENST00000187910	PSG6	66	0
ENSG00000085719	ENST00000198765	CPNE3	58	0
ENSG00000100258	ENST00000216080	LMF2	169	0	nt4_len38(0.000000)	nt61_len19(0.000000)
ENSG00000157426	ENST00000205214	AASDH	181	0.148162	nt8_len18(0.000000)	nt101_len10(0.000001)	nt153_len3(0.148161)
ENSG00000100124	ENST00000215941	ANKRD54	193	0
ENSG00000089163	ENST00000202967	SIRT4	59	0
ENSG00000100321	ENST00000216155	SYNGR1	62	0
ENSG00000086289	ENST00000199448	EPDR1	379	0
ENSG00000096171	ENST00000211402	VARS	441	0
ENSG00000088367	ENST00000202028	EPB41L1	173	8.9e-05	nt68_len8(0.000089)
ENSG00000099866	ENST00000215637	MADCAM1	46	0
ENSG00000099937	ENST00000215727	SERPIND1	283	0.011015	nt3_len4(0.011015)	nt56_len14(0.000000)	nt166_len33(0.000000)	nt211_len18(0.000000)
ENSG00000066405	ENST00000183605	CLDN18	226	14.7081	nt33_len1(14.708066)	nt44_len8(0.000060)
ENSG00000100249	ENST00000216071	C22orf31	52	0
ENSG00000100304	ENST00000216129	TTLL12	64	0
ENSG00000092009	ENST00000206446	CMA1	212	0.061806	nt25_len21(0.000000)	nt134_len4(0.061806)
ENSG00000072954	ENST00000187762	TMEM38A	91	0
ENSG00000091128	ENST00000205386	LAMB4	80	0
ENSG00000010256	ENST00000203407	UQCRC1	417	0	nt138_len28(0.000000)	nt163_len41(0.000000)	nt171_len17(0.000000)	nt205_len27(0.000000)
ENSG00000064601	ENST00000191018	CTSA	85	0
ENSG00000082269	ENST00000194672	FAM135A	44	0
ENSG00000096654	ENST00000211936	ZNF184	285	0.355963	nt82_len34(0.000000)	nt267_len3(0.355963)
ENSG00000132470	ENST00000200181	ITGB4	187	0
ENSG00000094914	ENST00000209873	AAAS	166	0
ENSG00000100448	ENST00000216336	CTSG	37	0
ENSG00000083845	ENST00000196551	RPS5	72	0
ENSG00000094661	ENST00000209540	OR1I1	86	0
ENSG00000099624	ENST00000215375	ATP5D	101	0
ENSG00000090060	ENST00000216277	PAPOLA	220	0	nt34_len11(0.000000)	nt148_len13(0.000000)
ENSG00000089009	ENST00000202773	RPL6	55	0
ENSG00000064201	ENST00000182290	TSPAN32	137	0	nt1_len16(0.000000)
ENSG00000100221	ENST00000216039	JOSD1	680	15.0474	nt118_len20(0.000000)	nt258_len16(0.000000)	nt275_len1(15.031470)	nt408_len14(0.000000)	nt555_len5(0.015943)
ENSG00000095059	ENST00000210060	DHPS	136	0
ENSG00000129465	ENST00000216274	RIPK3	219	0
ENSG00000100439	ENST00000216327	ABHD4	7	0
ENSG00000082146	ENST00000194530	STRADB	365	0	nt62_len85(0.000000)	nt320_len11(0.000000)
ENSG00000090534	ENST00000204615	THPO	215	0
ENSG00000085872	ENST00000198939	CHERP	37	0
ENSG00000100220	ENST00000216038	RTCB	99	0
ENSG00000197183	ENST00000201961	NOL4L	220	0
ENSG00000075413	ENST00000216288	MARK3	170	0
ENSG00000070388	ENST00000215530	FGF22	31	0
ENSG00000090932	ENST00000205143	DLL3	7	0
ENSG00000081087	ENST00000193322	OSTM1	86	0
ENSG00000093134	ENST00000207771	VNN3	45	0
ENSG00000081800	ENST00000194130	SLC13A1	40	0
ENSG00000204482	ENST00000211921	LST1	192	2e-06	nt87_len10(0.000002)
ENSG00000099365	ENST00000215095	STX1B	232	0
ENSG00000239900	ENST00000216194	ADSL	31	0
ENSG00000065518	ENST00000184266	NDUFB4	51	0
ENSG00000091583	ENST00000205948	APOH	38	0
ENSG00000007129	ENST00000187608	CEACAM21	40	0
ENSG00000187758	ENST00000209668	ADH1A	114	0
ENSG00000081818	ENST00000194152	PCDHB4	200	0
ENSG00000100345	ENST00000216181	MYH9	231	0
ENSG00000100385	ENST00000216223	IL2RB	199	0
ENSG00000092096	ENST00000206544	SLC22A17	337	0
ENSG00000204463	ENST00000211379	BAG6	295	0
ENSG00000073008	ENST00000187830	PVR	183	0
ENSG00000065060	ENST00000192788	UHRF1BP1	171	0	nt40_len15(0.000000)
ENSG00000100380	ENST00000216218	ST13	482	0	nt96_len16(0.000000)	nt125_len23(0.000000)	nt201_len17(0.000000)	nt207_len15(0.000000)	nt211_len17(0.000000)
ENSG00000096150	ENST00000211372	RPS18	110	0
ENSG00000100314	ENST00000216144	CABP7	341	2e-06	nt151_len10(0.000002)
ENSG00000100373	ENST00000216211	UPK3A	32	0
ENSG00000096092	ENST00000211314	TMEM14A	153	0
ENSG00000095261	ENST00000210313	PSMD5	75	0
ENSG00000241360	ENST00000215904	PDXP	56	0
ENSG00000100412	ENST00000216254	ACO2	22	0
ENSG00000087237	ENST00000200676	CETP	130	0	nt40_len15(0.000000)
ENSG00000072110	ENST00000193403	ACTN1	384	0	nt6_len36(0.000000)	nt16_len37(0.000000)	nt49_len26(0.000000)
ENSG00000092850	ENST00000207457	TEKT2	127	0
ENSG00000100078	ENST00000215885	PLA2G3	253	0
ENSG00000088002	ENST00000201586	SULT2B1	178	0
ENSG00000119314	ENST00000210227	PTBP3	186	0	nt69_len21(0.000000)
ENSG00000236011	ENST00000211377	GPANK1	685	0.002431	nt17_len28(0.000000)	nt255_len79(0.000000)	nt298_len10(0.000001)	nt327_len55(0.000000)	nt419_len14(0.000000)	nt531_len6(0.002430)
ENSG00000100290	ENST00000216115	BIK	63	0
ENSG00000087494	ENST00000201015	PTHLH	322	0.016258	nt125_len5(0.016258)
ENSG00000035403	ENST00000211998	VCL	94	0
ENSG00000100417	ENST00000216259	PMM1	85	0
ENSG00000081148	ENST00000193391	IMPG2	188	0	nt38_len20(0.000000)	nt81_len20(0.000000)
ENSG00000075568	ENST00000186436	TMEM131	229	0.00178	nt19_len6(0.001780)
ENSG00000099804	ENST00000215574	CDC34	220	0
ENSG00000166391	ENST00000198801	MOGAT2	70	0
ENSG00000090447	ENST00000204517	TFAP4	329	0
ENSG00000188559	ENST00000202677	RALGAPA2	8	0
ENSG00000100462	ENST00000216350	PRMT5	166	0	nt25_len37(0.000000)	nt34_len34(0.000000)
ENSG00000249437	ENST00000194097	NAIP	255	0
ENSG00000075415	ENST00000188376	SLC25A3	354	0
ENSG00000083544	ENST00000196169	TDRD3	788	7.2443	nt112_len53(0.000000)	nt172_len33(0.000000)	nt359_len6(0.003878)	nt560_len15(0.000000)	nt602_len1(7.206591)	nt608_len4(0.033836)	nt707_len16(0.000000)
ENSG00000099940	ENST00000215730	SNAP29	128	0
ENSG00000100324	ENST00000216160	TAB1	62	0
ENSG00000088320	ENST00000201979	REM1	293	0	nt73_len41(0.000000)
ENSG00000065308	ENST00000182527	TRAM2	0	0
ENSG00000090971	ENST00000205194	NAT14	303	0
ENSG00000089692	ENST00000203629	LAG3	333	0
ENSG00000095932	ENST00000215531	SMIM24	79	0
ENSG00000068912	ENST00000185150	ERLEC1	131	0
ENSG00000089127	ENST00000202917	OAS1	263	0	nt87_len24(0.000000)
ENSG00000100341	ENST00000216177	PNPLA5	133	0
ENSG00000100209	ENST00000216027	HSCB	65	0
ENSG00000068097	ENST00000184956	HEATR6	17	0
ENSG00000091317	ENST00000205636	CMTM6	663	0.022741	nt24_len12(0.000000)	nt176_len17(0.000000)	nt370_len11(0.000000)	nt374_len4(0.020032)	nt385_len6(0.002709)	nt392_len32(0.000000)	nt446_len14(0.000000)
ENSG00000086589	ENST00000199814	RBM22	122	0
ENSG00000100162	ENST00000215980	CENPM	88	0
ENSG00000086504	ENST00000199706	MRPL28	36	0
ENSG00000100387	ENST00000216225	RBX1	40	0
ENSG00000100307	ENST00000216133	CBX7	206	0	nt23_len25(0.000000)
ENSG00000091986	ENST00000206423	CCDC80	954	0.115849	nt22_len7(0.000401)	nt76_len6(0.000535)	nt79_len5(0.016258)	nt82_len4(0.098655)	nt163_len13(0.000000)	nt488_len12(0.000000)	nt642_len20(0.000000)
ENSG00000100239	ENST00000216061	PPP6R2	370	1.20787	nt20_len6(0.003633)	nt45_len2(0.928854)	nt83_len23(0.000000)	nt93_len14(0.000000)	nt101_len17(0.000000)	nt143_len3(0.275387)
ENSG00000105879	ENST00000222597	CBLL1	22	0
ENSG00000104918	ENST00000221515	RETN	88	0
ENSG00000102879	ENST00000219150	CORO1A	305	0
ENSG00000106392	ENST00000223122	C1GALT1	62	0
ENSG00000101160	ENST00000217131	CTSZ	119	0
ENSG00000102977	ENST00000219251	ACD	332	3.26528	nt137_len19(0.000000)	nt162_len2(3.265282)	nt198_len38(0.000000)
ENSG00000107960	ENST00000224950	OBFC1	168	0
ENSG00000006194	ENST00000219069	ZNF263	876	7.1e-05	nt37_len25(0.000000)	nt85_len9(0.000009)	nt471_len8(0.000062)	nt658_len13(0.000000)	nt803_len15(0.000000)
ENSG00000106245	ENST00000222969	BUD31	433	0.000365	nt24_len13(0.000000)	nt105_len34(0.000000)	nt137_len7(0.000365)
ENSG00000103044	ENST00000219322	HAS3	60	0.000392	nt3_len7(0.000392)
ENSG00000101190	ENST00000217162	TCFL5	237	0
ENSG00000105341	ENST00000221943	ATP5SL	6	0
ENSG00000101150	ENST00000217121	TPD52L2	72	0
ENSG00000111215	ENST00000228811	PRR4	38	0
ENSG00000109536	ENST00000226798	FRG1	222	0
ENSG00000101115	ENST00000217086	SALL4	112	5.7e-05	nt6_len8(0.000057)
ENSG00000103966	ENST00000220325	EHD4	84	0
ENSG00000067829	ENST00000217901	IDH3G	197	0.002516	nt27_len6(0.002516)
ENSG00000109684	ENST00000226951	CLNK	240	0
ENSG00000108924	ENST00000226067	HLF	473	0.394193	nt298_len5(0.001628)	nt304_len3(0.392565)
ENSG00000102837	ENST00000219022	OLFM4	78	0
ENSG00000101986	ENST00000218104	ABCD1	399	0
ENSG00000111405	ENST00000229003	ENDOU	154	0
ENSG00000105131	ENST00000221730	EPHX3	221	0.412702	nt130_len3(0.412702)
ENSG00000132670	ENST00000216877	PTPRA	400	0.105985	nt117_len20(0.000000)	nt298_len4(0.026869)	nt323_len5(0.002326)	nt326_len4(0.074844)	nt351_len6(0.001946)
ENSG00000004468	ENST00000226279	CD38	137	0
ENSG00000105550	ENST00000222157	FGF21	150	0
ENSG00000106603	ENST00000223336	COA1	151	0
ENSG00000128510	ENST00000222482	CPA4	28	0
ENSG00000104490	ENST00000220931	NCALD	119	0.428248	nt10_len27(0.000000)	nt60_len3(0.428248)
ENSG00000185615	ENST00000219406	PDIA2	18	0
ENSG00000100564	ENST00000216452	PIGH	84	0
ENSG00000110484	ENST00000227918	SCGB2A2	62	0
ENSG00000110851	ENST00000228437	PRDM4	460	3.70431	nt147_len70(0.000000)	nt255_len34(0.000000)	nt365_len2(3.704306)
ENSG00000101751	ENST00000217800	POLI	0	0
ENSG00000110324	ENST00000227752	IL10RA	120	0
ENSG00000004777	ENST00000221905	ARHGAP33	0	0
ENSG00000108479	ENST00000225614	GALK1	100	0
ENSG00000102226	ENST00000218348	USP11	49	0
ENSG00000101282	ENST00000217260	RSPO4	97	0
ENSG00000100852	ENST00000216743	ARHGAP5	0	0
ENSG00000101187	ENST00000217159	SLCO4A1	205	0	nt19_len49(0.000000)	nt23_len40(0.000000)
ENSG00000104517	ENST00000220959	UBR5	455	0
ENSG00000197417	ENST00000225519	SHPK	103	0
ENSG00000081386	ENST00000223428	ZNF510	189	1e-06	nt94_len10(0.000001)
ENSG00000105404	ENST00000222008	RABAC1	98	0
ENSG00000104870	ENST00000221466	FCGRT	486	17.9663	nt35_len17(0.000000)	nt343_len38(0.000000)	nt380_len1(17.966269)
ENSG00000049130	ENST00000228280	KITLG	183	0.000552	nt103_len7(0.000552)
ENSG00000105355	ENST00000221957	PLIN3	177	0
ENSG00000108511	ENST00000225648	HOXB6	325	0
ENSG00000111596	ENST00000229195	CNOT2	582	0	nt477_len11(0.000000)
ENSG00000183207	ENST00000221413	RUVBL2	13	0
ENSG00000172264	ENST00000217246	MACROD2	395	0.001583	nt65_len6(0.001583)
ENSG00000100906	ENST00000216797	NFKBIA	102	0
ENSG00000002016	ENST00000228345	RAD52	0	0
ENSG00000089012	ENST00000216927	SIRPG	0	0
ENSG00000111664	ENST00000229264	GNB3	405	0
ENSG00000006712	ENST00000221265	PAF1	331	0
ENSG00000100911	ENST00000216802	PSME2	640	0	nt474_len25(0.000000)
ENSG00000062282	ENST00000228027	DGAT2	260	0	nt193_len14(0.000000)
ENSG00000106003	ENST00000222725	LFNG	20	0
ENSG00000111537	ENST00000229135	IFNG	132	0
ENSG00000104643	ENST00000221086	MTMR9	473	0
ENSG00000103811	ENST00000220166	CTSH	110	0
ENSG00000111229	ENST00000228825	ARPC3	147	0
ENSG00000111644	ENST00000229243	ACRBP	94	0
ENSG00000175106	ENST00000225576	TVP23C	96	0
ENSG00000101104	ENST00000217075	PABPC1L	40	0
ENSG00000060138	ENST00000228251	YBX3	201	0
ENSG00000079557	ENST00000226355	AFM	93	20.1716	nt13_len1(18.441360)	nt23_len2(1.730216)
ENSG00000076641	ENST00000220597	PAG1	711	13.3082	nt66_len1(13.307743)	nt298_len7(0.000134)	nt645_len7(0.000306)
ENSG00000106952	ENST00000223795	TNFSF8	114	0.001414	nt4_len18(0.000000)	nt45_len13(0.000000)	nt66_len6(0.001414)
ENSG00000111674	ENST00000229277	ENO2	222	0
ENSG00000110446	ENST00000227880	SLC15A3	234	0
ENSG00000100593	ENST00000216481	ISM2	23	0
ENSG00000109132	ENST00000226382	PHOX2B	360	19.501	nt12_len62(0.000000)	nt24_len58(0.000000)	nt75_len41(0.000000)	nt88_len1(18.887890)	nt156_len14(0.000000)	nt167_len2(0.613099)
ENSG00000109943	ENST00000227348	CRTAM	47	0
ENSG00000103037	ENST00000219315	SETD6	50	0
ENSG00000110881	ENST00000228468	ASIC1	385	0.000137	nt76_len8(0.000078)	nt273_len8(0.000060)
ENSG00000102103	ENST00000218224	PQBP1	257	4e-06	nt57_len10(0.000003)	nt95_len10(0.000001)	nt143_len19(0.000000)
ENSG00000101951	ENST00000218068	PAGE4	79	0
ENSG00000101444	ENST00000217426	AHCY	78	0
ENSG00000111727	ENST00000229330	HCFC2	104	0
ENSG00000102109	ENST00000218230	PCSK1N	101	0
ENSG00000111665	ENST00000229265	CDCA3	88	0
ENSG00000105649	ENST00000222256	RAB3A	179	10.2507	nt3_len1(10.250700)
ENSG00000102996	ENST00000219271	MMP15	785	0	nt399_len19(0.000000)
ENSG00000111325	ENST00000228922	OGFOD2	32	0
ENSG00000111269	ENST00000228865	CREBL2	281	0	nt25_len25(0.000000)
ENSG00000101311	ENST00000217289	FERMT1	789	3e-06	nt187_len36(0.000000)	nt193_len34(0.000000)	nt294_len10(0.000003)
ENSG00000100836	ENST00000216727	PABPN1	181	0.481658	nt69_len3(0.481618)	nt84_len8(0.000040)	nt110_len19(0.000000)
ENSG00000110092	ENST00000227507	CCND1	227	0
ENSG00000108947	ENST00000226091	EFNB3	397	0	nt85_len14(0.000000)
ENSG00000105880	ENST00000222598	DLX5	474	0.598635	nt120_len11(0.000000)	nt377_len3(0.598635)
ENSG00000101210	ENST00000217182	EEF1A2	329	0
ENSG00000103202	ENST00000219479	NME4	14	0
ENSG00000109272	ENST00000226524	PF4V1	174	0
ENSG00000110080	ENST00000227495	ST3GAL4	243	0	nt197_len11(0.000000)
ENSG00000109917	ENST00000227322	ZPR1	60	0
ENSG00000103066	ENST00000219345	PLA2G15	83	0
ENSG00000101883	ENST00000217999	RHOXF1	75	0
ENSG00000106399	ENST00000223129	RPA3	1172	31.6109	nt34_len1(3.329663)	nt46_len20(0.000000)	nt103_len1(11.037472)	nt114_len38(0.000000)	nt179_len1(16.978470)	nt184_len4(0.056780)	nt195_len11(0.000000)	nt227_len24(0.000000)	nt238_len12(0.000000)	nt317_len4(0.100386)	nt389_len15(0.000000)	nt509_len74(0.000000)	nt719_len4(0.108091)
ENSG00000111536	ENST00000229134	IL26	65	0
ENSG00000100577	ENST00000216465	GSTZ1	285	0	nt0_len63(0.000000)
ENSG00000095596	ENST00000224356	CYP26A1	45	0
ENSG00000002745	ENST00000222462	WNT16	290	0	nt14_len58(0.000000)	nt156_len17(0.000000)
ENSG00000006756	ENST00000217890	ARSD	0	0
ENSG00000184414	ENST00000223076	RP11-44M6.3	0	0
ENSG00000103510	ENST00000219797	KAT8	18	0
ENSG00000106299	ENST00000223023	WASL	333	0.084538	nt215_len4(0.084538)
ENSG00000100739	ENST00000216629	BDKRB1	606	0.160385	nt78_len19(0.000000)	nt118_len35(0.000000)	nt128_len24(0.000000)	nt188_len4(0.073233)	nt211_len4(0.087152)	nt256_len12(0.000000)	nt330_len55(0.000000)
ENSG00000213977	ENST00000225525	TAX1BP3	156	0	nt40_len11(0.000000)
ENSG00000101292	ENST00000217270	PROKR2	0	0
ENSG00000101197	ENST00000217169	BIRC7	214	0
ENSG00000100983	ENST00000216951	GSS	99	0
ENSG00000104129	ENST00000220496	DNAJC17	31	0
ENSG00000103042	ENST00000219320	SLC38A7	727	22.811	nt26_len42(0.000000)	nt62_len30(0.000000)	nt122_len10(0.000002)	nt329_len1(22.331450)	nt334_len21(0.000000)	nt338_len49(0.000000)	nt392_len31(0.000000)	nt668_len3(0.479528)
ENSG00000106266	ENST00000222990	SNX8	43	0
ENSG00000021461	ENST00000222382	CYP3A43	0	0
ENSG00000108784	ENST00000225927	NAGLU	101	0
ENSG00000101417	ENST00000217398	PXMP4	103	0
ENSG00000111276	ENST00000228872	CDKN1B	716	0	nt192_len29(0.000000)
ENSG00000104368	ENST00000220809	PLAT	257	0
ENSG00000196700	ENST00000217130	ZNF512B	51	0
ENSG00000104756	ENST00000221200	KCTD9	221	0
ENSG00000103266	ENST00000219548	STUB1	250	0
ENSG00000101276	ENST00000217254	SLC52A3	298	0.000691	nt25_len21(0.000000)	nt67_len7(0.000691)
ENSG00000100526	ENST00000216414	CDKN3	0	0
ENSG00000104415	ENST00000220856	WISP1	8	0
ENSG00000102934	ENST00000219207	PLLP	147	0
ENSG00000111732	ENST00000229335	AICDA	104	0	nt0_len11(0.000000)
ENSG00000013503	ENST00000228347	POLR3B	222	0
ENSG00000102924	ENST00000219197	CBLN1	366	0	nt105_len12(0.000000)
ENSG00000021300	ENST00000227214	PLEKHB1	229	0	nt76_len39(0.000000)
ENSG00000111145	ENST00000228741	ELK3	326	3.08575	nt88_len2(3.085754)	nt249_len11(0.000000)
ENSG00000105374	ENST00000221978	NKG7	180	14.7081	nt6_len1(14.708066)
ENSG00000105254	ENST00000221855	TBCB	575	3e-06	nt32_len9(0.000003)	nt112_len13(0.000000)	nt141_len21(0.000000)	nt219_len37(0.000000)	nt336_len13(0.000000)
ENSG00000109794	ENST00000227065	FAM149A	579	0
ENSG00000105171	ENST00000221770	POP4	173	0	nt20_len28(0.000000)
ENSG00000158516	ENST00000222481	CPA2	55	0
ENSG00000109846	ENST00000227251	CRYAB	185	0	nt33_len30(0.000000)
ENSG00000105642	ENST00000222249	KCNN1	319	0	nt261_len16(0.000000)
ENSG00000104687	ENST00000221130	GSR	91	0
ENSG00000106415	ENST00000223145	GLCCI1	557	0	nt244_len17(0.000000)
ENSG00000100664	ENST00000216554	EIF5	676	0.00915	nt98_len9(0.000014)	nt124_len26(0.000000)	nt156_len5(0.009136)	nt581_len22(0.000000)
ENSG00000109163	ENST00000226413	GNRHR	25	0
ENSG00000105427	ENST00000222032	CNFN	50	0
ENSG00000104835	ENST00000221431	SARS2	160	0
ENSG00000104112	ENST00000220478	SCG3	403	0	nt63_len45(0.000000)	nt70_len14(0.000000)
ENSG00000106631	ENST00000223364	MYL7	27	0
ENSG00000242612	ENST00000219481	DECR2	138	0
ENSG00000104907	ENST00000221504	TRMT1	258	20.9664	nt149_len1(20.966396)
ENSG00000101162	ENST00000217133	TUBB1	269	0	nt43_len12(0.000000)
ENSG00000104147	ENST00000220514	OIP5	60	0
ENSG00000103550	ENST00000219837	KNOP1	79	0
ENSG00000108702	ENST00000225842	CCL1	70	0
ENSG00000103485	ENST00000219771	QPRT	0	0
ENSG00000283027	ENST00000222125	CAPS	0	0
ENSG00000105612	ENST00000222219	DNASE2	93	9.58233	nt28_len1(9.582333)
ENSG00000111424	ENST00000229022	VDR	282	0.003316	nt104_len6(0.003316)	nt132_len25(0.000000)
ENSG00000106591	ENST00000223324	MRPL32	187	0	nt80_len20(0.000000)
ENSG00000105298	ENST00000221899	CACTIN	53	0
ENSG00000104472	ENST00000220913	CHRAC1	202	0
ENSG00000077348	ENST00000221233	EXOSC5	151	0
ENSG00000108443	ENST00000225577	RPS6KB1	21	0
ENSG00000105866	ENST00000222584	SP4	218	0
ENSG00000104856	ENST00000221452	RELB	150	0
ENSG00000110917	ENST00000228506	MLEC	428	0.004194	nt151_len31(0.000000)	nt188_len5(0.004194)	nt306_len15(0.000000)
ENSG00000019186	ENST00000216862	CYP24A1	394	2.42916	nt177_len2(2.429161)
ENSG00000111581	ENST00000229179	NUP107	332	0.836772	nt159_len2(0.836772)	nt168_len16(0.000000)
ENSG00000110944	ENST00000228534	IL23A	170	0
ENSG00000106948	ENST00000223791	AKNA	825	0.023589	nt186_len9(0.000006)	nt198_len5(0.023583)	nt270_len36(0.000000)	nt620_len48(0.000000)
ENSG00000105849	ENST00000222567	TWISTNB	71	0	nt13_len14(0.000000)
ENSG00000018189	ENST00000226328	RUFY3	563	3.16047	nt4_len27(0.000000)	nt319_len2(3.160471)
ENSG00000104381	ENST00000220822	GDAP1	80	0
ENSG00000105198	ENST00000221797	LGALS13	45	0
ENSG00000104231	ENST00000220669	ZFAND1	19	0
ENSG00000100554	ENST00000216442	ATP6V1D	551	10.2067	nt9_len1(9.624106)	nt18_len12(0.000000)	nt121_len31(0.000000)	nt151_len21(0.000000)	nt156_len3(0.581945)	nt265_len10(0.000001)	nt395_len7(0.000628)
ENSG00000100490	ENST00000216378	CDKL1	645	18.7244	nt142_len8(0.000094)	nt264_len1(18.724279)	nt509_len9(0.000031)
ENSG00000103326	ENST00000219611	CAPN15	363	0.019602	nt235_len5(0.019602)
ENSG00000100823	ENST00000216714	APEX1	268	0
ENSG00000105829	ENST00000222547	BET1	159	0	nt19_len17(0.000000)
ENSG00000105246	ENST00000221847	EBI3	53	0
ENSG00000107959	ENST00000224949	PITRM1	35	0
ENSG00000107021	ENST00000223865	TBC1D13	5	0
ENSG00000104863	ENST00000221459	LIN7B	44	0
ENSG00000109072	ENST00000226218	VTN	619	30.6346	nt7_len24(0.000000)	nt81_len18(0.000000)	nt88_len58(0.000000)	nt106_len52(0.000000)	nt126_len3(0.657323)	nt140_len21(0.000000)	nt200_len1(3.793811)	nt220_len14(0.000000)	nt256_len2(3.425324)	nt292_len40(0.000000)	nt341_len2(2.063536)	nt349_len21(0.000000)	nt409_len1(20.694563)	nt451_len50(0.000000)
ENSG00000108379	ENST00000225512	WNT3	163	0
ENSG00000101695	ENST00000217740	RNF125	492	7.3e-05	nt19_len28(0.000000)	nt35_len12(0.000000)	nt86_len8(0.000073)
ENSG00000110848	ENST00000228434	CD69	81	0
ENSG00000042832	ENST00000220616	TG	40	0
ENSG00000101327	ENST00000217305	PDYN	226	0
ENSG00000107223	ENST00000224073	EDF1	28	0
ENSG00000104897	ENST00000221494	SF3A2	435	0.002357	nt31_len6(0.002357)	nt274_len33(0.000000)
ENSG00000108861	ENST00000226004	DUSP3	64	0
ENSG00000205155	ENST00000222266	PSENEN	140	0
ENSG00000100994	ENST00000216962	PYGB	110	0
ENSG00000103152	ENST00000219431	MPG	231	0	nt48_len43(0.000000)	nt75_len34(0.000000)	nt92_len40(0.000000)	nt112_len18(0.000000)
ENSG00000111144	ENST00000228740	LTA4H	142	0
ENSG00000110876	ENST00000228463	SELPLG	177	0	nt39_len28(0.000000)	nt86_len23(0.000000)	nt104_len17(0.000000)	nt110_len15(0.000000)
ENSG00000273841	ENST00000217893	TAF9	290	0.043831	nt147_len41(0.000000)	nt244_len4(0.043831)
ENSG00000111012	ENST00000228606	CYP27B1	210	0	nt2_len19(0.000000)
ENSG00000100568	ENST00000216456	VTI1B	121	0.0004	nt25_len7(0.000400)
ENSG00000109861	ENST00000227266	CTSC	115	0
ENSG00000111321	ENST00000228918	LTBR	326	0	nt147_len19(0.000000)
ENSG00000026025	ENST00000224237	VIM	145	0
ENSG00000101337	ENST00000217315	TM9SF4	340	0	nt0_len40(0.000000)	nt12_len36(0.000000)	nt89_len14(0.000000)
ENSG00000214253	ENST00000223136	FIS1	81	0.001998	nt23_len6(0.001998)
ENSG00000110200	ENST00000227618	ANAPC15	226	2e-06	nt33_len41(0.000000)	nt126_len10(0.000002)
ENSG00000109208	ENST00000226460	SMR3A	96	0
ENSG00000101958	ENST00000218075	GLRA2	530	0.053909	nt190_len10(0.000002)	nt216_len6(0.000442)	nt222_len4(0.053425)	nt311_len8(0.000041)	nt340_len37(0.000000)	nt343_len36(0.000000)
ENSG00000102897	ENST00000219168	LYRM1	369	0	nt223_len24(0.000000)
ENSG00000100625	ENST00000216513	SIX4	60	0
ENSG00000105428	ENST00000222033	ZNRF4	61	0
ENSG00000107290	ENST00000224140	SETX	183	0.099733	nt26_len4(0.099733)	nt66_len20(0.000000)	nt97_len13(0.000000)	nt101_len18(0.000000)
ENSG00000104946	ENST00000221543	TBC1D17	299	0	nt154_len27(0.000000)
ENSG00000109501	ENST00000226760	WFS1	170	0
ENSG00000103160	ENST00000219439	HSDL1	177	0
ENSG00000100865	ENST00000216756	CINP	41	0
ENSG00000005421	ENST00000222381	PON1	232	0	nt10_len28(0.000000)
ENSG00000104695	ENST00000221138	PPP2CB	451	0.083624	nt3_len4(0.083624)	nt14_len23(0.000000)
ENSG00000101888	ENST00000218004	NXT2	102	0
ENSG00000105072	ENST00000221671	C19orf44	156	13.809	nt53_len1(13.809007)
ENSG00000090612	ENST00000228289	ZNF268	206	6e-05	nt46_len8(0.000060)
ENSG00000101342	ENST00000217320	TLDC2	44	0
ENSG00000106635	ENST00000223368	BCL7B	424	0	nt6_len12(0.000000)
ENSG00000174197	ENST00000219905	MGA	181	19.7282	nt69_len1(16.150015)	nt110_len5(0.008302)	nt130_len2(3.569841)
ENSG00000111319	ENST00000228916	SCNN1A	99	0
ENSG00000103653	ENST00000220003	CSK	729	0.000136	nt590_len7(0.000134)	nt613_len27(0.000000)	nt664_len10(0.000002)
ENSG00000105509	ENST00000222115	HAS1	35	0
ENSG00000104823	ENST00000221418	ECH1	233	7.79355	nt54_len1(7.793547)	nt150_len10(0.000002)
ENSG00000101856	ENST00000217971	PGRMC1	111	0
ENSG00000167384	ENST00000221327	ZNF180	282	0	nt81_len25(0.000000)
ENSG00000081051	ENST00000226359	AFP	16	0
ENSG00000088038	ENST00000221232	CNOT3	316	0.001843	nt280_len6(0.001843)
ENSG00000103404	ENST00000219689	USP31	0	0
ENSG00000100714	ENST00000216605	MTHFD1	78	0
ENSG00000111669	ENST00000229270	TPI1	337	0
ENSG00000106384	ENST00000223114	MOGAT3	167	0
ENSG00000105641	ENST00000222248	SLC5A5	347	0.000103	nt46_len7(0.000103)
ENSG00000108452	ENST00000225587	ZNF29P	0	0
ENSG00000106665	ENST00000223398	CLIP2	327	0.021955	nt238_len6(0.001392)	nt265_len5(0.020563)
ENSG00000104435	ENST00000220876	STMN2	382	1e-05	nt60_len50(0.000000)	nt150_len20(0.000000)	nt180_len10(0.000004)	nt234_len9(0.000007)
ENSG00000101057	ENST00000217026	MYBL2	127	0
ENSG00000108474	ENST00000225609	PIGL	17	0
ENSG00000121053	ENST00000225371	EPX	110	0
ENSG00000100842	ENST00000216733	EFS	608	0.000396	nt368_len48(0.000000)	nt527_len7(0.000396)
ENSG00000104889	ENST00000221486	RNASEH2A	94	0
ENSG00000106327	ENST00000223051	TFR2	41	0
ENSG00000103460	ENST00000219746	TOX3	285	0
ENSG00000105854	ENST00000222572	PON2	247	15.9119	nt7_len4(0.143725)	nt16_len1(15.768212)
ENSG00000105370	ENST00000221973	LIM2	43	0
ENSG00000103035	ENST00000219313	PSMD7	140	0
ENSG00000108639	ENST00000225777	SYNGR2	59	0
ENSG00000108950	ENST00000226094	FAM20A	0	0
ENSG00000100767	ENST00000216658	PAPLN	19	0
ENSG00000019991	ENST00000222390	HGF	227	0
ENSG00000078967	ENST00000222402	UBE2D4	89	0
ENSG00000100575	ENST00000216463	TIMM9	0	0
ENSG00000102393	ENST00000218516	GLA	22	0
ENSG00000105136	ENST00000221735	ZNF419	186	0
ENSG00000109944	ENST00000227349	C11orf63	534	0	nt215_len79(0.000000)	nt305_len49(0.000000)	nt395_len19(0.000000)
ENSG00000111615	ENST00000229214	KRR1	24	0
ENSG00000109971	ENST00000227378	HSPA8	8	0
ENSG00000105647	ENST00000222254	PIK3R2	600	3.24288	nt8_len90(0.000000)	nt196_len30(0.000000)	nt265_len7(0.000326)	nt315_len7(0.000254)	nt327_len3(0.431990)	nt379_len16(0.000000)	nt416_len2(2.810243)	nt438_len8(0.000065)	nt532_len10(0.000002)
ENSG00000103313	ENST00000219596	MEFV	40	0
ENSG00000100583	ENST00000216471	SAMD15	286	0	nt100_len57(0.000000)
ENSG00000108829	ENST00000225972	LRRC59	236	0
ENSG00000109193	ENST00000226444	SULT1E1	113	0
ENSG00000110108	ENST00000227525	TMEM109	403	0.023688	nt11_len12(0.000000)	nt21_len62(0.000000)	nt179_len24(0.000000)	nt224_len9(0.000003)	nt293_len4(0.023685)
ENSG00000105205	ENST00000221804	CLC	76	0
ENSG00000104447	ENST00000220888	TRPS1	160	0
ENSG00000110435	ENST00000227868	PDHX	84	0.003223	nt9_len6(0.003223)
ENSG00000109320	ENST00000226574	NFKB1	467	0.089068	nt274_len4(0.089068)
ENSG00000101421	ENST00000217402	CHMP4B	165	0
ENSG00000111737	ENST00000229340	RAB35	189	0
ENSG00000111404	ENST00000229002	RERGL	207	16.5325	nt48_len23(0.000000)	nt52_len2(0.695531)	nt55_len1(15.836953)
ENSG00000101473	ENST00000217455	ACOT8	91	0	nt32_len17(0.000000)
ENSG00000109084	ENST00000226230	TMEM97	145	0
ENSG00000105953	ENST00000222673	OGDH	42	0
ENSG00000103707	ENST00000220058	MTFMT	14	0
ENSG00000101438	ENST00000217420	SLC32A1	263	0	nt120_len15(0.000000)
ENSG00000100941	ENST00000216832	PNN	67	0
ENSG00000108551	ENST00000225688	RASD1	212	0
ENSG00000102962	ENST00000219235	CCL22	45	0
ENSG00000101266	ENST00000217244	CSNK2A1	376	0.003252	nt180_len20(0.000000)	nt190_len6(0.003252)
ENSG00000110060	ENST00000227474	PUS3	98	0
ENSG00000108559	ENST00000225696	NUP88	0	0
ENSG00000103021	ENST00000219299	CCDC113	79	0
ENSG00000105617	ENST00000222224	LENG1	187	0
ENSG00000106355	ENST00000223084	LSM5	498	0.000848	nt27_len11(0.000000)	nt84_len10(0.000001)	nt120_len6(0.000846)	nt176_len39(0.000000)	nt273_len27(0.000000)	nt289_len28(0.000000)	nt297_len19(0.000000)
ENSG00000109466	ENST00000226725	KLHL2	259	0	nt82_len13(0.000000)	nt152_len27(0.000000)
ENSG00000104524	ENST00000220966	PYCRL	30	0
ENSG00000102128	ENST00000218249	RAB40AL	69	0
ENSG00000106992	ENST00000223836	AK1	96	0.002064	nt26_len6(0.002064)
ENSG00000107771	ENST00000224756	CCSER2	185	17.0525	nt37_len1(17.052486)
ENSG00000104140	ENST00000220507	RHOV	150	0
ENSG00000108262	ENST00000225394	GIT1	249	0
ENSG00000102898	ENST00000219169	NUTF2	283	0	nt109_len49(0.000000)
ENSG00000105793	ENST00000222511	GTPBP10	66	0
ENSG00000107819	ENST00000224807	SFXN3	456	0	nt382_len17(0.000000)
ENSG00000102606	ENST00000218789	ARHGEF7	497	0	nt280_len17(0.000000)	nt286_len15(0.000000)
ENSG00000105352	ENST00000221954	CEACAM4	111	0
ENSG00000077713	ENST00000217909	SLC25A43	344	0
ENSG00000101849	ENST00000217964	TBL1X	640	12.8094	nt472_len9(0.000006)	nt535_len18(0.000000)	nt543_len27(0.000000)	nt577_len4(0.040354)	nt628_len1(12.769009)
ENSG00000110925	ENST00000228515	CSRNP2	298	0.000546	nt214_len7(0.000546)
ENSG00000102241	ENST00000218364	HTATSF1	174	0
ENSG00000089159	ENST00000228307	PXN	142	0
ENSG00000256087	ENST00000221315	ZNF432	318	1.8e-05	nt161_len9(0.000004)	nt193_len9(0.000014)
ENSG00000108405	ENST00000225538	P2RX1	275	0	nt11_len48(0.000000)
ENSG00000106004	ENST00000222726	HOXA5	61	0
ENSG00000105701	ENST00000222308	FKBP8	64	0
ENSG00000108309	ENST00000225441	RUNDC3A	237	0	nt108_len16(0.000000)	nt114_len14(0.000000)
ENSG00000100567	ENST00000216455	PSMA3	90	0
ENSG00000085117	ENST00000227155	CD82	248	0
ENSG00000106258	ENST00000222982	CYP3A5	100	0
ENSG00000104324	ENST00000220763	CPQ	210	0
ENSG00000111725	ENST00000229328	PRKAB1	492	0.123159	nt114_len4(0.123159)
ENSG00000105856	ENST00000222574	HBP1	186	0
ENSG00000102967	ENST00000219240	DHODH	21	0
ENSG00000104979	ENST00000221576	C19orf53	0	0
ENSG00000101940	ENST00000218056	WDR13	505	0.003111	nt138_len25(0.000000)	nt184_len27(0.000000)	nt195_len6(0.003093)	nt209_len68(0.000000)	nt235_len10(0.000002)	nt317_len32(0.000000)	nt323_len30(0.000000)	nt374_len13(0.000000)	nt380_len11(0.000000)	nt386_len9(0.000016)
ENSG00000100528	ENST00000216416	CNIH1	104	0
ENSG00000104879	ENST00000221476	CKM	175	0
ENSG00000103415	ENST00000219700	HMOX2	80	0
ENSG00000103375	ENST00000219660	AQP8	125	0
ENSG00000106636	ENST00000223369	YKT6	87	0
ENSG00000108826	ENST00000225969	MRPL27	44	0
ENSG00000106080	ENST00000222803	FKBP14	176	0.005774	nt30_len5(0.005774)	nt113_len10(0.000001)
ENSG00000100580	ENST00000216468	TMED8	56	0
ENSG00000124875	ENST00000226317	CXCL6	254	0	nt136_len35(0.000000)
ENSG00000105392	ENST00000221996	CRX	207	13.5709	nt32_len47(0.000000)	nt39_len8(0.000073)	nt75_len1(13.570808)	nt85_len13(0.000000)
ENSG00000105369	ENST00000221972	CD79A	185	0
ENSG00000186529	ENST00000221307	CYP4F3	47	0
ENSG00000104689	ENST00000221132	TNFRSF10A	65	0.000216	nt2_len7(0.000216)
ENSG00000100532	ENST00000216420	CGRRF1	132	0
ENSG00000095585	ENST00000224337	BLNK	142	3e-06	nt57_len10(0.000003)
ENSG00000109270	ENST00000226522	LAMTOR3	79	0
ENSG00000256075	ENST00000216407	RP11-81H14.3	0	0
ENSG00000111667	ENST00000229268	USP5	52	0
ENSG00000105668	ENST00000222275	UPK1A	0	0
ENSG00000241127	ENST00000223273	YAE1D1	43	0
ENSG00000103569	ENST00000219919	AQP9	370	5.3e-05	nt84_len37(0.000000)	nt171_len8(0.000053)
ENSG00000108773	ENST00000225916	KAT2A	54	0
ENSG00000102309	ENST00000218432	PIN4	35	0
ENSG00000226472	ENST00000222396	RP11-551L14.4	0	0
ENSG00000106006	ENST00000222728	HOXA6	25	0
ENSG00000109079	ENST00000226225	TNFAIP1	267	23.1223	nt42_len1(23.122265)	nt158_len11(0.000000)
ENSG00000181374	ENST00000225844	CCL13	75	0
ENSG00000105640	ENST00000222247	RPL18A	81	0
ENSG00000101213	ENST00000217185	PTK6	56	0
ENSG00000091164	ENST00000217515	TXNL1	205	0
ENSG00000104848	ENST00000221444	KCNA7	356	0
ENSG00000107669	ENST00000224652	ATE1	114	0
ENSG00000110852	ENST00000228438	CLEC2B	934	3.43389	nt26_len3(0.324181)	nt183_len61(0.000000)	nt198_len56(0.000000)	nt204_len54(0.000000)	nt438_len2(2.928809)	nt450_len4(0.055679)	nt522_len21(0.000000)	nt571_len17(0.000000)	nt602_len23(0.000000)	nt702_len4(0.086962)	nt721_len22(0.000000)	nt743_len5(0.023025)	nt876_len5(0.015231)
ENSG00000111331	ENST00000228928	OAS3	179	0
ENSG00000108528	ENST00000225665	SLC25A11	341	0
ENSG00000111247	ENST00000228843	RAD51AP1	50	0
ENSG00000105835	ENST00000222553	NAMPT	308	0
ENSG00000106077	ENST00000222800	ABHD11	70	0.003697	nt6_len6(0.003697)
ENSG00000110328	ENST00000227756	GALNT18	412	0	nt50_len28(0.000000)
ENSG00000105855	ENST00000222573	ITGB8	684	0	nt110_len15(0.000000)	nt157_len26(0.000000)	nt227_len16(0.000000)	nt307_len61(0.000000)	nt494_len28(0.000000)
ENSG00000111266	ENST00000228862	DUSP16	632	30.2244	nt311_len2(1.730216)	nt314_len1(15.836953)	nt319_len20(0.000000)	nt355_len8(0.000097)	nt378_len4(0.022627)	nt387_len1(12.630898)	nt479_len26(0.000000)	nt539_len6(0.003657)
ENSG00000103199	ENST00000219478	ZNF500	300	0	nt2_len86(0.000000)	nt28_len30(0.000000)
ENSG00000106686	ENST00000223517	SPATA6L	0	0
ENSG00000089157	ENST00000228306	RPLP0	237	0	nt7_len13(0.000000)	nt139_len15(0.000000)
ENSG00000213246	ENST00000225504	SUPT4H1	67	0
ENSG00000108733	ENST00000225873	PEX12	608	0.002362	nt488_len6(0.002362)
ENSG00000105698	ENST00000222305	USF2	37	0
ENSG00000101464	ENST00000217446	PIGU	0	0
ENSG00000013306	ENST00000225308	SLC25A39	175	0	nt101_len15(0.000000)
ENSG00000108561	ENST00000225698	C1QBP	82	0
ENSG00000105926	ENST00000222644	MPP6	250	1.1e-05	nt139_len9(0.000011)
ENSG00000104325	ENST00000220764	DECR1	88	0
ENSG00000104412	ENST00000220853	EMC2	35	0
ENSG00000105767	ENST00000222374	CADM4	49	0
ENSG00000108439	ENST00000225573	PNPO	105	0
ENSG00000107018	ENST00000223862	RLN1	127	0
ENSG00000102471	ENST00000218652	NDFIP2	52	0
ENSG00000105398	ENST00000222002	SULT2A1	140	17.0988	nt4_len1(17.089617)	nt11_len5(0.009216)
ENSG00000187266	ENST00000222139	EPOR	105	0
ENSG00000108179	ENST00000225174	PPIF	71	0
ENSG00000109047	ENST00000226193	RCVRN	441	2e-06	nt15_len36(0.000000)	nt20_len10(0.000002)	nt39_len28(0.000000)	nt74_len44(0.000000)	nt173_len11(0.000000)
ENSG00000105971	ENST00000222693	CAV2	392	0	nt48_len29(0.000000)
ENSG00000109061	ENST00000226207	MYH1	95	0
ENSG00000101474	ENST00000217456	APMAP	291	0	nt174_len25(0.000000)
ENSG00000102796	ENST00000218981	DHRS12	112	0
ENSG00000111203	ENST00000228799	ITFG2	139	0
ENSG00000100591	ENST00000216479	AHSA1	160	0
ENSG00000105679	ENST00000222286	GAPDHS	116	0.04618	nt90_len4(0.046180)
ENSG00000005381	ENST00000225275	MPO	177	0	nt39_len11(0.000000)
ENSG00000100601	ENST00000216489	ALKBH1	16	0
ENSG00000100749	ENST00000216639	VRK1	149	0
ENSG00000100889	ENST00000216780	PCK2	268	0
ENSG00000108342	ENST00000225474	CSF3	31	0
ENSG00000104941	ENST00000221538	RSPH6A	143	0
ENSG00000110057	ENST00000227471	UNC93B1	80	0
ENSG00000101104	ENST00000217074	PABPC1L	82	0
ENSG00000064199	ENST00000227135	SPA17	182	0
ENSG00000100479	ENST00000216367	POLE2	100	0
ENSG00000105605	ENST00000222212	CACNG7	95	0	nt1_len28(0.000000)	nt28_len19(0.000000)
ENSG00000075856	ENST00000228284	SART3	235	13.3925	nt11_len3(0.113630)	nt22_len14(0.000000)	nt66_len1(13.278830)	nt125_len31(0.000000)
ENSG00000076944	ENST00000221283	STXBP2	31	0
ENSG00000106302	ENST00000223026	HYAL4	638	0.926888	nt9_len16(0.000000)	nt56_len11(0.000000)	nt182_len30(0.000000)	nt190_len3(0.904970)	nt222_len31(0.000000)	nt247_len5(0.021015)	nt298_len31(0.000000)	nt338_len13(0.000000)	nt425_len6(0.000903)
ENSG00000111046	ENST00000228641	MYF6	222	1.80476	nt13_len2(1.756760)	nt54_len5(0.006395)	nt61_len24(0.000000)	nt121_len4(0.041602)
ENSG00000029559	ENST00000226284	IBSP	67	0
ENSG00000102313	ENST00000218436	ITIH6	30	0
ENSG00000085185	ENST00000218147	BCORL1	197	0
ENSG00000111341	ENST00000228938	MGP	66	0
ENSG00000168066	ENST00000227503	SF1	355	0
ENSG00000101220	ENST00000217195	C20orf27	152	0.092022	nt84_len4(0.092022)
ENSG00000102265	ENST00000218388	TIMP1	170	0.062211	nt5_len4(0.062211)	nt16_len28(0.000000)	nt23_len19(0.000000)
ENSG00000109107	ENST00000226253	ALDOC	476	0	nt29_len34(0.000000)	nt150_len16(0.000000)	nt164_len29(0.000000)
ENSG00000108691	ENST00000225831	CCL2	65	0
ENSG00000111701	ENST00000229304	APOBEC1	21	0
ENSG00000100612	ENST00000216500	DHRS7	456	1.7e-05	nt125_len24(0.000000)	nt170_len9(0.000017)
ENSG00000106089	ENST00000222812	STX1A	27	0
ENSG00000111291	ENST00000228887	GPRC5D	0	0
ENSG00000224383	ENST00000225760	PRR29	0	0
ENSG00000103502	ENST00000219789	CDIPT	879	3.00713	nt64_len2(3.006258)	nt389_len137(0.000000)	nt704_len32(0.000000)	nt782_len6(0.000872)
ENSG00000100522	ENST00000216410	GNPNAT1	188	0
ENSG00000106624	ENST00000223357	AEBP1	305	0
ENSG00000100711	ENST00000216602	ZFYVE21	112	0
ENSG00000103024	ENST00000219302	NME3	196	0
ENSG00000110104	ENST00000227520	CCDC86	54	0
ENSG00000101892	ENST00000218008	ATP1B4	57	0
ENSG00000134333	ENST00000227157	LDHA	75	0
ENSG00000103710	ENST00000220062	RASL12	277	0
ENSG00000110887	ENST00000228476	DAO	204	0
ENSG00000108849	ENST00000225992	PPY	48	0
ENSG00000110245	ENST00000227667	APOC3	62	0
ENSG00000101608	ENST00000217652	MYL12A	395	0	nt144_len73(0.000000)
ENSG00000105372	ENST00000221975	RPS19	245	0	nt113_len17(0.000000)
ENSG00000105954	ENST00000222674	NPVF	47	0
ENSG00000102539	ENST00000218721	MLNR	0	0
ENSG00000104237	ENST00000220676	RP1	148	0.002554	nt40_len6(0.002554)
ENSG00000105185	ENST00000221784	PDCD5	60	0
ENSG00000108961	ENST00000226105	RANGRF	292	6e-05	nt221_len13(0.000000)	nt236_len8(0.000060)
ENSG00000108417	ENST00000225550	KRT37	0	0
ENSG00000106100	ENST00000222823	NOD1	526	0.47674	nt106_len16(0.000000)	nt212_len43(0.000000)	nt278_len21(0.000000)	nt347_len3(0.384119)	nt378_len5(0.008998)	nt381_len4(0.083624)
ENSG00000101074	ENST00000217043	R3HDML	172	0
ENSG00000104970	ENST00000221567	KIR3DX1	7	0
ENSG00000107736	ENST00000224721	CDH23	390	0.377493	nt40_len3(0.377493)	nt113_len22(0.000000)
ENSG00000077684	ENST00000226319	JADE1	281	3e-06	nt47_len10(0.000003)
ENSG00000104312	ENST00000220751	RIPK2	314	0.003594	nt155_len6(0.003594)
ENSG00000105202	ENST00000221801	FBL	114	0
ENSG00000111087	ENST00000228682	GLI1	91	0
ENSG00000104969	ENST00000221566	SGTA	162	0
ENSG00000106436	ENST00000223167	MYL10	178	0.598028	nt14_len6(0.000694)	nt45_len27(0.000000)	nt74_len16(0.000000)	nt81_len15(0.000000)	nt117_len3(0.597334)
ENSG00000111726	ENST00000229329	CMAS	130	0
ENSG00000104221	ENST00000220659	BRF2	121	0
ENSG00000086758	ENST00000218328	HUWE1	0	0
ENSG00000100604	ENST00000216492	CHGA	280	0
ENSG00000108666	ENST00000225805	C17orf75	70	0
ENSG00000106588	ENST00000223321	PSMA2	65	1e-06	nt25_len10(0.000001)
ENSG00000100629	ENST00000216517	CEP128	278	0.417448	nt61_len4(0.078854)	nt170_len3(0.338594)
ENSG00000105258	ENST00000221859	POLR2I	490	9e-06	nt130_len41(0.000000)	nt178_len25(0.000000)	nt202_len17(0.000000)	nt263_len9(0.000009)	nt317_len29(0.000000)
ENSG00000111348	ENST00000228945	ARHGDIB	145	0
ENSG00000101972	ENST00000218089	STAG2	510	0	nt6_len84(0.000000)	nt459_len12(0.000000)
ENSG00000105219	ENST00000221818	CNTD2	16	0
ENSG00000106178	ENST00000222902	CCL24	91	0
ENSG00000102683	ENST00000218867	SGCG	124	0
ENSG00000104332	ENST00000220772	SFRP1	338	0
ENSG00000108433	ENST00000225567	GOSR2	31	0
ENSG00000013573	ENST00000228264	DDX11	119	0
ENSG00000103254	ENST00000219535	FAM173A	133	0
ENSG00000051128	ENST00000221222	HOMER3	67	0
ENSG00000105700	ENST00000222307	KXD1	148	0
ENSG00000104899	ENST00000221496	AMH	22	0
ENSG00000102218	ENST00000218340	RP2	161	0
ENSG00000104142	ENST00000220509	VPS18	339	0
ENSG00000002549	ENST00000226299	LAP3	274	0.007099	nt41_len5(0.007099)
ENSG00000108468	ENST00000225603	CBX1	291	0	nt2_len41(0.000000)
ENSG00000101000	ENST00000216968	PROCR	82	0
ENSG00000103197	ENST00000219476	TSC2	630	0
ENSG00000105968	ENST00000222690	H2AFV	106	0
ENSG00000100478	ENST00000216366	AP4S1	208	0	nt6_len12(0.000000)	nt63_len19(0.000000)
ENSG00000108518	ENST00000225655	PFN1	620	0	nt382_len15(0.000000)
ENSG00000106477	ENST00000223208	CEP41	271	0.449237	nt106_len3(0.449237)
ENSG00000111639	ENST00000229238	MRPL51	462	1.4e-05	nt305_len13(0.000000)	nt355_len9(0.000014)
ENSG00000101104	ENST00000217073	PABPC1L	0	0
ENSG00000105290	ENST00000221891	APLP1	192	0
ENSG00000105516	ENST00000222122	DBP	444	0.290775	nt218_len22(0.000000)	nt405_len3(0.290775)
ENSG00000106330	ENST00000223054	MOSPD3	202	0.014807	nt36_len19(0.000000)	nt83_len5(0.014807)
ENSG00000108588	ENST00000225726	CCDC47	383	13.1638	nt45_len1(13.163805)
ENSG00000129292	ENST00000220847	PHF20L1	321	8e-05	nt63_len8(0.000080)
ENSG00000106538	ENST00000223271	RARRES2	117	0
ENSG00000122386	ENST00000219091	ZNF205	124	0
ENSG00000110975	ENST00000228567	SYT10	297	2.52719	nt0_len4(0.028064)	nt123_len7(0.000296)	nt201_len2(2.498826)
ENSG00000103316	ENST00000219599	CRYM	266	24.7889	nt8_len1(24.788900)	nt116_len19(0.000000)
ENSG00000109101	ENST00000226247	FOXN1	29	0
ENSG00000111666	ENST00000229266	CHPT1	235	0
ENSG00000106803	ENST00000223641	SEC61B	63	0
ENSG00000108591	ENST00000225729	DRG2	138	0
ENSG00000125508	ENST00000217188	SRMS	41	0
ENSG00000086065	ENST00000223500	CHMP5	137	0
ENSG00000103005	ENST00000219281	USB1	111	0
ENSG00000105607	ENST00000222214	GCDH	211	0	nt68_len43(0.000000)
ENSG00000105329	ENST00000221930	TGFB1	867	0
ENSG00000105825	ENST00000222543	TFPI2	313	0	nt145_len20(0.000000)
ENSG00000110042	ENST00000227451	DTX4	104	0
ENSG00000101981	ENST00000218099	F9	7	0
ENSG00000105583	ENST00000222190	WDR83OS	0	0
ENSG00000104888	ENST00000221485	SLC17A7	172	0
ENSG00000102931	ENST00000219204	ARL2BP	270	0
ENSG00000100485	ENST00000216373	SOS2	275	0
ENSG00000111339	ENST00000228936	ART4	382	0	nt283_len11(0.000000)
ENSG00000104883	ENST00000221480	PEX11G	9	0
ENSG00000102575	ENST00000218758	ACP5	302	0	nt156_len29(0.000000)
ENSG00000110218	ENST00000227638	PANX1	385	0	nt254_len18(0.000000)
ENSG00000101447	ENST00000217429	FAM83D	41	0
ENSG00000102891	ENST00000219162	MT4	80	0
ENSG00000101842	ENST00000217957	VSIG1	117	0
ENSG00000110107	ENST00000227524	PRPF19	206	0
ENSG00000020256	ENST00000216923	ZFP64	350	16.4693	nt283_len1(16.469267)
ENSG00000111602	ENST00000229201	TIMELESS	155	0
ENSG00000108759	ENST00000225899	KRT32	104	0.000166	nt2_len8(0.000085)	nt30_len8(0.000080)
ENSG00000105996	ENST00000222718	HOXA2	311	26.2398	nt73_len1(26.231108)	nt112_len5(0.008728)	nt198_len28(0.000000)
ENSG00000111678	ENST00000229281	C12orf57	99	0
ENSG00000104826	ENST00000221421	LHB	0	0
ENSG00000104722	ENST00000221166	NEFM	782	0.004535	nt96_len38(0.000000)	nt124_len32(0.000000)	nt265_len8(0.000052)	nt284_len12(0.000000)	nt473_len10(0.000003)	nt488_len5(0.004476)	nt568_len10(0.000001)	nt718_len10(0.000002)
ENSG00000100599	ENST00000216487	RIN3	159	0	nt74_len14(0.000000)
ENSG00000111245	ENST00000228841	MYL2	48	0
ENSG00000111049	ENST00000228644	MYF5	152	0
ENSG00000123908	ENST00000220592	AGO2	113	0
ENSG00000033050	ENST00000222388	ABCF2	46	0
ENSG00000011260	ENST00000225298	UTP18	57	0
ENSG00000108298	ENST00000225430	RPL19	62	0
ENSG00000101443	ENST00000217425	WFDC2	26	0
ENSG00000105677	ENST00000222284	TMEM147	145	0
ENSG00000107796	ENST00000224784	ACTA2	66	0
ENSG00000257218	ENST00000229384	GATC	230	0
ENSG00000106804	ENST00000223642	C5	30	0
ENSG00000111224	ENST00000228820	PARP11	145	0
ENSG00000104499	ENST00000220940	GML	90	0
ENSG00000106031	ENST00000222753	HOXA13	29	0
ENSG00000103175	ENST00000219454	WFDC1	326	2.46107	nt108_len2(2.461070)	nt165_len16(0.000000)
ENSG00000125149	ENST00000219139	C16orf70	188	0
ENSG00000109182	ENST00000226432	CWH43	183	0
ENSG00000103534	ENST00000219821	TMC5	257	16.8986	nt51_len6(0.000579)	nt63_len2(3.417882)	nt120_len1(13.278830)	nt126_len24(0.000000)	nt178_len3(0.201336)
ENSG00000106628	ENST00000223361	POLD2	143	0	nt43_len13(0.000000)
ENSG00000106333	ENST00000223061	PCOLCE	280	0
ENSG00000111711	ENST00000229314	GOLT1B	109	0
ENSG00000100557	ENST00000216445	C14orf105	137	4.74895	nt2_len2(2.587316)	nt7_len7(0.000386)	nt16_len4(0.083988)	nt51_len2(2.041217)	nt116_len4(0.036039)
ENSG00000105538	ENST00000222145	RASIP1	205	0
ENSG00000104774	ENST00000221363	MAN2B1	33	0
ENSG00000102981	ENST00000219255	PARD6A	80	0
ENSG00000107872	ENST00000224862	FBXL15	1316	3.47545	nt153_len26(0.000000)	nt235_len2(3.470317)	nt298_len101(0.000000)	nt320_len54(0.000000)	nt413_len23(0.000000)	nt416_len22(0.000000)	nt647_len8(0.000076)	nt774_len8(0.000114)	nt800_len5(0.004947)	nt1065_len13(0.000000)	nt1125_len29(0.000000)
ENSG00000104852	ENST00000221448	SNRNP70	196	0
ENSG00000032444	ENST00000221249	PNPLA6	431	5.1e-05	nt63_len42(0.000000)	nt90_len33(0.000000)	nt233_len10(0.000003)	nt265_len8(0.000048)
ENSG00000104804	ENST00000221399	TULP2	145	0
ENSG00000104824	ENST00000221419	HNRNPL	367	0	nt3_len101(0.000000)	nt218_len37(0.000000)
ENSG00000103546	ENST00000219833	SLC6A2	51	0
ENSG00000083454	ENST00000225328	P2RX5	399	0
ENSG00000075673	ENST00000218548	ATP12A	333	0
ENSG00000128000	ENST00000221355	ZNF780B	702	32.2779	nt145_len32(0.000000)	nt152_len130(0.000000)	nt169_len24(0.000000)	nt249_len17(0.000000)	nt289_len11(0.000000)	nt312_len24(0.000000)	nt381_len1(15.096999)	nt386_len52(0.000000)	nt441_len1(14.205029)	nt500_len14(0.000000)	nt527_len5(0.015067)	nt557_len2(2.960834)
ENSG00000108590	ENST00000225728	MED31	106	0
ENSG00000105255	ENST00000221856	FSD1	147	0.439572	nt8_len3(0.439572)
ENSG00000106479	ENST00000223210	ZNF862	245	0
ENSG00000100916	ENST00000216807	BRMS1L	199	0	nt10_len13(0.000000)
ENSG00000123569	ENST00000217926	H2BFWT	27	0
ENSG00000100652	ENST00000216540	SLC10A1	134	0
ENSG00000111231	ENST00000228827	GPN3	63	0
ENSG00000104957	ENST00000221554	CCDC130	377	0.000114	nt187_len10(0.000000)	nt196_len7(0.000113)
ENSG00000111254	ENST00000228850	AKAP3	547	21.9026	nt205_len14(0.000000)	nt212_len19(0.000000)	nt274_len1(21.898563)	nt318_len49(0.000000)	nt450_len5(0.004024)
ENSG00000108878	ENST00000226021	CACNG1	71	0
ENSG00000108821	ENST00000225964	COL1A1	119	0.092368	nt55_len4(0.039059)	nt97_len4(0.053309)
ENSG00000229809	ENST00000223459	ZNF688	1105	3.619	nt150_len10(0.000001)	nt154_len7(0.000107)	nt268_len53(0.000000)	nt341_len155(0.000000)	nt454_len53(0.000000)	nt519_len30(0.000000)	nt735_len11(0.000000)	nt772_len3(0.349063)	nt783_len10(0.000002)	nt872_len5(0.004545)	nt886_len2(3.265282)
ENSG00000176919	ENST00000224181	C8G	60	0
ENSG00000107020	ENST00000223864	PLGRKT	222	0
ENSG00000104671	ENST00000221114	DCTN6	87	0
ENSG00000106038	ENST00000222761	EVX1	331	0.521149	nt37_len7(0.000305)	nt57_len3(0.520844)	nt82_len18(0.000000)
ENSG00000108582	ENST00000225719	CPD	76	0
ENSG00000105388	ENST00000221992	CEACAM5	114	0
ENSG00000177200	ENST00000219084	CHD9	0	0
ENSG00000075415	ENST00000228318	SLC25A3	120	0
ENSG00000105514	ENST00000222120	RAB3D	261	0
ENSG00000101825	ENST00000217939	MXRA5	155	6.3e-05	nt26_len8(0.000063)
ENSG00000103064	ENST00000219343	SLC7A6	212	0.108812	nt123_len8(0.000018)	nt138_len3(0.108793)
ENSG00000106344	ENST00000223073	RBM28	115	0
ENSG00000106560	ENST00000223293	GIMAP2	94	0
ENSG00000111640	ENST00000229239	GAPDH	666	0.038053	nt43_len4(0.038053)
ENSG00000101446	ENST00000217428	SPINT3	16	0
ENSG00000103269	ENST00000219551	RHBDL1	27	0
ENSG00000104866	ENST00000221462	PPP1R37	364	0.001917	nt56_len57(0.000000)	nt271_len23(0.000000)	nt322_len6(0.001917)
ENSG00000104055	ENST00000220420	TGM5	8	0
ENSG00000091651	ENST00000219097	ORC6	60	0
ENSG00000088833	ENST00000216879	NSFL1C	868	23.0283	nt152_len4(0.028743)	nt172_len103(0.000000)	nt250_len77(0.000000)	nt278_len7(0.000247)	nt298_len61(0.000000)	nt313_len56(0.000000)	nt335_len4(0.089456)	nt393_len1(19.770601)	nt404_len15(0.000000)	nt484_len4(0.021711)	nt503_len31(0.000000)	nt511_len3(0.141854)	nt522_len2(0.806397)	nt527_len23(0.000000)	nt542_len18(0.000000)	nt593_len1(2.169281)
ENSG00000108176	ENST00000225171	DNAJC12	153	0.563668	nt40_len6(0.002848)	nt49_len3(0.560821)
ENSG00000105738	ENST00000222345	SIPA1L3	509	0.068829	nt126_len4(0.068757)	nt195_len23(0.000000)	nt337_len32(0.000000)	nt428_len8(0.000072)
ENSG00000106304	ENST00000223028	SPAM1	407	10.6783	nt86_len19(0.000000)	nt92_len17(0.000000)	nt103_len2(1.174798)	nt205_len7(0.000257)	nt232_len4(0.087152)	nt257_len1(9.134615)	nt375_len3(0.281442)
ENSG00000104901	ENST00000221498	DKKL1	405	3.72045	nt98_len27(0.000000)	nt140_len13(0.000000)	nt173_len2(3.720455)
ENSG00000179943	ENST00000221665	FIZ1	90	0.000523	nt27_len7(0.000523)
ENSG00000100565	ENST00000216450	LRRC74A	124	0
ENSG00000106772	ENST00000223609	PRUNE2	149	15.906	nt11_len19(0.000000)	nt136_len1(15.905994)
ENSG00000101255	ENST00000217233	TRIB3	553	3.1e-05	nt123_len8(0.000031)	nt183_len77(0.000000)	nt218_len14(0.000000)
ENSG00000108255	ENST00000225387	CRYBA1	1	0
ENSG00000106397	ENST00000223127	PLOD3	399	0	nt89_len55(0.000000)
ENSG00000111775	ENST00000229379	COX6A1	37	0
ENSG00000102970	ENST00000219244	CCL17	129	0
ENSG00000103507	ENST00000219794	BCKDK	363	0	nt7_len77(0.000000)	nt181_len19(0.000000)
ENSG00000106069	ENST00000222792	CHN2	530	0	nt424_len23(0.000000)
ENSG00000101843	ENST00000217958	PSMD10	98	0
ENSG00000104371	ENST00000220812	DKK4	187	0
ENSG00000100504	ENST00000216392	PYGL	333	0
ENSG00000104808	ENST00000221403	DHDH	40	0
ENSG00000100949	ENST00000216840	RABGGTA	307	3.7e-05	nt157_len8(0.000037)
ENSG00000100558	ENST00000216446	PLEK2	141	0
ENSG00000103260	ENST00000219542	METRN	0	0
ENSG00000087245	ENST00000219070	MMP2	509	0.501938	nt348_len3(0.501938)
ENSG00000105321	ENST00000221922	CCDC9	222	0
ENSG00000105664	ENST00000222271	COMP	45	0
ENSG00000108786	ENST00000225929	HSD17B1	0	0
ENSG00000103121	ENST00000219400	CMC2	416	0	nt190_len37(0.000000)
ENSG00000104064	ENST00000220429	GABPB1	169	0
ENSG00000105723	ENST00000222330	GSK3A	128	0
ENSG00000101916	ENST00000218032	TLR8	87	0.349063	nt58_len3(0.349063)
ENSG00000102081	ENST00000218200	FMR1	229	0
ENSG00000066336	ENST00000227163	SPI1	38	0
ENSG00000103023	ENST00000219301	PRSS54	395	0.021383	nt94_len4(0.021383)	nt142_len12(0.000000)	nt153_len37(0.000000)	nt165_len33(0.000000)
ENSG00000103888	ENST00000220244	CEMIP	288	0
ENSG00000105401	ENST00000222005	CDC37	54	0
ENSG00000108239	ENST00000225235	TBC1D12	110	0
ENSG00000111729	ENST00000229332	CLEC4A	247	3.74761	nt77_len18(0.000000)	nt97_len10(0.000002)	nt161_len6(0.002792)	nt183_len2(3.744811)
ENSG00000104964	ENST00000221561	AES	180	0
ENSG00000111358	ENST00000228955	GTF2H3	74	0
ENSG00000108587	ENST00000225724	GOSR1	72	0	nt4_len15(0.000000)
ENSG00000100632	ENST00000216520	ERH	0	0
ENSG00000011422	ENST00000221264	PLAUR	427	0	nt186_len59(0.000000)
ENSG00000111110	ENST00000228705	PPM1H	301	0	nt59_len30(0.000000)	nt223_len23(0.000000)
ENSG00000106025	ENST00000222747	TSPAN12	608	6.75073	nt9_len37(0.000000)	nt206_len2(3.265282)	nt425_len14(0.000000)	nt466_len34(0.000000)	nt562_len2(3.485446)
ENSG00000100596	ENST00000216484	SPTLC2	194	0
ENSG00000104976	ENST00000221573	SNAPC2	51	0
ENSG00000111704	ENST00000229307	NANOG	219	1e-06	nt56_len34(0.000000)	nt64_len10(0.000001)
ENSG00000012232	ENST00000220562	EXTL3	902	1.81705	nt188_len42(0.000000)	nt380_len15(0.000000)	nt419_len2(1.815019)	nt505_len16(0.000000)	nt545_len64(0.000000)	nt631_len10(0.000003)	nt668_len23(0.000000)	nt745_len22(0.000000)	nt750_len36(0.000000)	nt844_len8(0.000043)	nt850_len6(0.001980)
ENSG00000186115	ENST00000221700	CYP4F2	96	0
ENSG00000109471	ENST00000226730	IL2	285	21.8226	nt16_len1(8.140047)	nt103_len18(0.000000)	nt112_len15(0.000000)	nt145_len4(0.082181)	nt154_len1(13.600357)
ENSG00000108798	ENST00000225941	ABI3	498	0	nt87_len78(0.000000)	nt255_len22(0.000000)	nt341_len20(0.000000)	nt347_len18(0.000000)
ENSG00000100908	ENST00000216799	EMC9	163	0
ENSG00000106459	ENST00000223190	NRF1	78	0
ENSG00000102978	ENST00000219252	POLR2C	338	0.729659	nt72_len3(0.729658)	nt110_len10(0.000001)
ENSG00000129988	ENST00000217407	LBP	161	0
ENSG00000065057	ENST00000219066	NTHL1	19	0
ENSG00000105697	ENST00000222304	HAMP	232	0
ENSG00000007952	ENST00000217885	NOX1	70	0
ENSG00000103056	ENST00000219334	SMPD3	604	17.4609	nt7_len3(0.408238)	nt75_len24(0.000000)	nt146_len11(0.000000)	nt413_len7(0.000194)	nt433_len19(0.000000)	nt562_len1(17.052486)
ENSG00000106366	ENST00000223095	SERPINE1	157	0
ENSG00000103495	ENST00000219782	MAZ	106	0
ENSG00000105732	ENST00000222339	ZNF574	235	0	nt144_len25(0.000000)
ENSG00000106484	ENST00000223215	MEST	221	2.22192	nt200_len2(2.221919)
ENSG00000101400	ENST00000217381	SNTA1	272	0
ENSG00000105722	ENST00000222329	ERF	158	0
ENSG00000257017	ENST00000228226	HP	114	0
ENSG00000101890	ENST00000218006	GUCY2F	292	0.031509	nt2_len10(0.000001)	nt59_len13(0.000000)	nt101_len12(0.000000)	nt112_len19(0.000000)	nt122_len5(0.016688)	nt142_len9(0.000014)	nt157_len4(0.014806)
ENSG00000110696	ENST00000228136	C11orf58	378	3.6325	nt166_len2(3.632500)	nt171_len19(0.000000)
ENSG00000107105	ENST00000223951	ELAVL2	269	0
ENSG00000109534	ENST00000226796	GAR1	264	0
ENSG00000108684	ENST00000225823	ASIC2	873	0	nt385_len21(0.000000)	nt400_len16(0.000000)	nt811_len18(0.000000)
ENSG00000108840	ENST00000225983	HDAC5	324	0.33044	nt41_len36(0.000000)	nt132_len3(0.327725)	nt169_len6(0.002715)	nt179_len23(0.000000)
ENSG00000110243	ENST00000227665	APOA5	35	0
ENSG00000102057	ENST00000218176	KCND1	1298	0.043169	nt11_len73(0.000000)	nt647_len19(0.000000)	nt672_len4(0.043169)	nt694_len61(0.000000)	nt821_len35(0.000000)	nt1046_len30(0.000000)	nt1108_len20(0.000000)
ENSG00000104859	ENST00000221455	CLASRP	98	0
ENSG00000005100	ENST00000225296	DHX33	201	0	nt29_len37(0.000000)
ENSG00000108602	ENST00000225740	ALDH3A1	180	0.000463	nt82_len7(0.000463)
ENSG00000185019	ENST00000217173	UBOX5	472	2e-06	nt139_len36(0.000000)	nt230_len10(0.000002)
ENSG00000095303	ENST00000223423	PTGS1	5	0
ENSG00000183747	ENST00000219054	ACSM2A	141	0.000381	nt100_len7(0.000381)
ENSG00000103194	ENST00000219473	USP10	113	9.9e-05	nt13_len27(0.000000)	nt25_len23(0.000000)	nt41_len8(0.000099)
ENSG00000108604	ENST00000225742	SMARCD2	95	0
ENSG00000101138	ENST00000217109	CSTF1	352	0	nt149_len12(0.000000)
ENSG00000105376	ENST00000221980	ICAM5	63	0
ENSG00000101405	ENST00000217386	OXT	36	0
ENSG00000102195	ENST00000218316	GPR50	69	0
ENSG00000106692	ENST00000223528	FKTN	124	0
ENSG00000105143	ENST00000221742	SLC1A6	8	0
ENSG00000091136	ENST00000222399	LAMB1	231	0	nt31_len14(0.000000)	nt37_len12(0.000000)
ENSG00000100883	ENST00000216774	SRP54	351	0
ENSG00000108256	ENST00000225388	NUFIP2	59	0
ENSG00000103089	ENST00000219368	FA2H	70	0
ENSG00000110906	ENST00000228495	KCTD10	282	0
ENSG00000101846	ENST00000217961	STS	220	0.494345	nt95_len20(0.000000)	nt103_len11(0.000000)	nt135_len4(0.082539)	nt146_len3(0.411806)
ENSG00000079459	ENST00000220584	FDFT1	222	0
ENSG00000111652	ENST00000229251	COPS7A	125	0
ENSG00000110921	ENST00000228510	MVK	76	0
ENSG00000102316	ENST00000218439	MAGED2	125	0
ENSG00000242173	ENST00000219409	ARHGDIG	75	0
ENSG00000111432	ENST00000229030	FZD10	484	0	nt367_len23(0.000000)
ENSG00000104408	ENST00000220849	EIF3E	63	0
ENSG00000100678	ENST00000216568	SLC8A3	327	12.8668	nt14_len5(0.014176)	nt35_len16(0.000000)	nt162_len15(0.000000)	nt184_len1(12.852598)	nt190_len8(0.000020)
ENSG00000110330	ENST00000227758	BIRC2	1399	8.66674	nt199_len10(0.000003)	nt242_len11(0.000000)	nt261_len15(0.000000)	nt331_len16(0.000000)	nt425_len4(0.037723)	nt436_len6(0.002650)	nt468_len8(0.000030)	nt471_len7(0.000364)	nt495_len26(0.000000)	nt527_len3(0.073549)	nt543_len10(0.000000)	nt608_len13(0.000000)	nt611_len12(0.000000)	nt623_len8(0.000101)	nt639_len11(0.000000)	nt798_len11(0.000000)	nt801_len10(0.000003)	nt843_len20(0.000000)	nt879_len8(0.000069)	nt899_len5(0.017018)	nt1142_len3(0.334932)	nt1338_len1(3.793811)	nt1353_len1(3.664057)	nt1359_len2(0.742428)
ENSG00000110700	ENST00000228140	RPS13	25	0
ENSG00000109323	ENST00000226578	MANBA	100	0
ENSG00000108654	ENST00000225792	DDX5	402	0.014999	nt24_len11(0.000000)	nt37_len5(0.014904)	nt123_len7(0.000094)
ENSG00000104164	ENST00000220531	BLOC1S6	321	1e-05	nt143_len9(0.000010)
ENSG00000110841	ENST00000228425	PPFIBP1	233	0
ENSG00000101441	ENST00000217423	CST4	71	0
ENSG00000070731	ENST00000225276	ST6GALNAC2	320	0
ENSG00000111241	ENST00000228837	FGF6	44	0
ENSG00000108599	ENST00000225737	AKAP10	158	0	nt32_len25(0.000000)
ENSG00000102078	ENST00000218197	SLC25A14	227	0
ENSG00000105643	ENST00000222250	ARRDC2	143	0
ENSG00000106305	ENST00000223029	AIMP2	119	0
ENSG00000120875	ENST00000240101	DUSP4	1560	32.5483	nt355_len102(0.000000)	nt518_len112(0.000000)	nt554_len100(0.000000)	nt573_len82(0.000000)	nt609_len70(0.000000)	nt1052_len22(0.000000)	nt1080_len9(0.000011)	nt1117_len16(0.000000)	nt1142_len31(0.000000)	nt1162_len1(20.426254)	nt1172_len21(0.000000)	nt1178_len19(0.000000)	nt1234_len21(0.000000)	nt1250_len81(0.000000)	nt1273_len8(0.000012)	nt1306_len1(12.119564)	nt1408_len6(0.002461)	nt1425_len16(0.000000)
ENSG00000108406	ENST00000251241	DHX40	147	0
ENSG00000087085	ENST00000241069	ACHE	107	0
ENSG00000204385	ENST00000229729	SLC44A4	21	0
ENSG00000111834	ENST00000229554	RSPH4A	137	0
ENSG00000123572	ENST00000243300	NRK	303	0
ENSG00000001084	ENST00000229416	GCLC	484	0	nt57_len11(0.000000)
ENSG00000115042	ENST00000233379	FAHD2A	153	0
ENSG00000214367	ENST00000243706	HAUS3	230	0
ENSG00000134365	ENST00000251424	CFHR4	69	0
ENSG00000112640	ENST00000230402	PPP2R5D	78	0
ENSG00000088986	ENST00000242577	DYNLL1	167	0	nt54_len14(0.000000)
ENSG00000122787	ENST00000242375	AKR1D1	42	0
ENSG00000112964	ENST00000230882	GHR	190	0
ENSG00000130921	ENST00000253233	C12orf65	644	0.104657	nt176_len97(0.000000)	nt187_len65(0.000000)	nt286_len32(0.000000)	nt455_len4(0.017316)	nt472_len4(0.087342)
ENSG00000072756	ENST00000251607	TRNT1	102	0.038805	nt70_len4(0.038805)
ENSG00000126803	ENST00000247207	HSPA2	382	0
ENSG00000188428	ENST00000244777	BLOC1S5	17	0
ENSG00000131470	ENST00000253789	PSMC3IP	145	0
ENSG00000115129	ENST00000238721	TP53I3	855	1.3e-05	nt6_len44(0.000000)	nt15_len41(0.000000)	nt24_len38(0.000000)	nt43_len52(0.000000)	nt62_len17(0.000000)	nt73_len42(0.000000)	nt423_len8(0.000013)
ENSG00000049540	ENST00000252034	ELN	399	0.000442	nt109_len7(0.000442)	nt149_len22(0.000000)
ENSG00000124701	ENST00000244669	APOBEC2	44	0
ENSG00000105364	ENST00000253099	MRPL4	287	0
ENSG00000131558	ENST00000253861	EXOC4	29	0
ENSG00000114784	ENST00000232905	EIF1B	258	0
ENSG00000124610	ENST00000244573	HIST1H1A	0	0
ENSG00000129245	ENST00000250113	FXR2	335	0
ENSG00000105373	ENST00000246802	GLTSCR2	38	0
ENSG00000125868	ENST00000246069	DSTN	346	1e-06	nt82_len10(0.000001)
ENSG00000130305	ENST00000252594	NSUN5	16	0
ENSG00000123595	ENST00000243325	RAB9A	0	0
ENSG00000215914	ENST00000234610	MMP23A	0	0
ENSG00000151914	ENST00000244364	DST	208	0.003649	nt55_len10(0.000001)	nt59_len5(0.003649)
ENSG00000130517	ENST00000252813	PGPEP1	251	0	nt68_len31(0.000000)
ENSG00000113532	ENST00000231461	ST8SIA4	311	0	nt20_len48(0.000000)
ENSG00000131725	ENST00000254029	WDR44	395	0
ENSG00000122679	ENST00000242249	RAMP3	38	0
ENSG00000034510	ENST00000233143	TMSB10	109	0
ENSG00000125657	ENST00000245817	TNFSF9	38	0
ENSG00000121742	ENST00000241124	GJB6	298	0
ENSG00000119013	ENST00000237889	NDUFB3	323	18.3613	nt117_len15(0.000000)	nt159_len1(18.361315)
ENSG00000124575	ENST00000244534	HIST1H1D	0	0
ENSG00000123415	ENST00000243112	SMUG1	45	0.002311	nt4_len6(0.002311)
ENSG00000118816	ENST00000237654	CCNI	577	0.613712	nt216_len24(0.000000)	nt281_len5(0.026580)	nt428_len5(0.006451)	nt434_len3(0.580681)
ENSG00000121691	ENST00000241052	CAT	89	0
ENSG00000116032	ENST00000234389	GRIN3B	19	0
ENSG00000130741	ENST00000253039	EIF2S3	253	0.081421	nt106_len4(0.081116)	nt203_len7(0.000305)
ENSG00000122548	ENST00000242109	KIAA0087	0	0
ENSG00000105671	ENST00000247003	DDX49	67	0
ENSG00000128917	ENST00000249749	DLL4	276	0
ENSG00000123685	ENST00000243440	BATF3	223	9.1e-05	nt129_len8(0.000091)
ENSG00000119125	ENST00000238018	GDA	209	0
ENSG00000129521	ENST00000250457	EGLN3	329	0
ENSG00000197757	ENST00000243108	HOXC6	164	0
ENSG00000124772	ENST00000244751	CPNE5	625	0
ENSG00000122735	ENST00000242317	DNAI1	171	0
ENSG00000206301	ENST00000241802	HLA-DQA2	102	0
ENSG00000125970	ENST00000246194	RALY	502	0
ENSG00000130202	ENST00000252485	PVRL2	351	0	nt3_len48(0.000000)
ENSG00000117090	ENST00000235739	SLAMF1	350	0	nt25_len11(0.000000)	nt152_len15(0.000000)	nt159_len27(0.000000)
ENSG00000127530	ENST00000248073	OR7C1	75	0.007287	nt5_len5(0.007287)
ENSG00000117479	ENST00000236137	SLC19A2	237	0
ENSG00000118007	ENST00000236698	STAG1	267	0.691258	nt10_len12(0.000000)	nt20_len3(0.407351)	nt148_len9(0.000006)	nt166_len3(0.283901)
ENSG00000074800	ENST00000234590	ENO1	120	0
ENSG00000112539	ENST00000230301	C6orf118	21	0
ENSG00000109805	ENST00000251496	NCAPG	176	0
ENSG00000125676	ENST00000245838	THOC2	32	0
ENSG00000255587	ENST00000229824	RAB44	0	0
ENSG00000130368	ENST00000252660	MAS1	266	0.058373	nt128_len7(0.000345)	nt137_len4(0.058028)
ENSG00000126860	ENST00000247270	EVI2A	337	0.003228	nt44_len44(0.000000)	nt71_len35(0.000000)	nt257_len6(0.003189)	nt267_len8(0.000040)
ENSG00000130363	ENST00000252655	RSPH3	190	0
ENSG00000118976	ENST00000237841	OTUD4P1	0	0
ENSG00000112559	ENST00000230321	MDFI	217	0.00243	nt52_len6(0.002430)	nt145_len13(0.000000)
ENSG00000231924	ENST00000244296	PSG1	138	0
ENSG00000068079	ENST00000246911	IFI35	0	0
ENSG00000120729	ENST00000239926	MYOT	374	0.00215	nt14_len6(0.001765)	nt98_len7(0.000385)
ENSG00000121964	ENST00000241391	GTDC1	88	0
ENSG00000006788	ENST00000252172	MYH13	90	0
ENSG00000124019	ENST00000243806	FAM124B	317	0.632055	nt46_len18(0.000000)	nt59_len2(0.632055)
ENSG00000125787	ENST00000245983	GNRH2	51	0
ENSG00000112655	ENST00000230419	PTK7	221	0
ENSG00000118579	ENST00000237380	MED28	24	0
ENSG00000124143	ENST00000243967	ARHGAP40	0	0
ENSG00000014641	ENST00000233114	MDH1	435	0	nt8_len59(0.000000)	nt244_len40(0.000000)
ENSG00000114487	ENST00000232603	MORC1	83	0
ENSG00000131931	ENST00000254250	THAP1	231	3.5e-05	nt19_len11(0.000000)	nt33_len15(0.000000)	nt54_len8(0.000034)
ENSG00000131095	ENST00000253408	GFAP	66	0
ENSG00000130312	ENST00000252602	MRPL34	225	0
ENSG00000130755	ENST00000253054	GMFG	174	0	nt47_len17(0.000000)
ENSG00000127328	ENST00000247833	RAB3IP	376	0	nt71_len47(0.000000)
ENSG00000124557	ENST00000244513	BTN1A1	66	0
ENSG00000126775	ENST00000247178	ATG14	36	0
ENSG00000120137	ENST00000239231	PANK3	317	0
ENSG00000196415	ENST00000234347	PRTN3	49	0
ENSG00000112293	ENST00000230036	GPLD1	111	0
ENSG00000256223	ENST00000248211	ZNF10	222	0	nt70_len24(0.000000)
ENSG00000118972	ENST00000237837	FGF23	146	0
ENSG00000113211	ENST00000231136	PCDHB6	236	0.875878	nt1_len16(0.000000)	nt88_len12(0.000000)	nt176_len2(0.875878)
ENSG00000122728	ENST00000242310	TAF1L	90	0
ENSG00000118246	ENST00000236980	FASTKD2	348	0.017233	nt42_len13(0.000000)	nt115_len4(0.012360)	nt186_len5(0.004873)	nt253_len12(0.000000)
ENSG00000119321	ENST00000238256	FKBP15	118	0
ENSG00000196507	ENST00000243286	TCEAL3	262	0
ENSG00000131548	ENST00000253848	TTTY6B	0	0
ENSG00000131381	ENST00000253699	RBSN	614	4.86693	nt11_len8(0.000050)	nt17_len6(0.003154)	nt202_len5(0.007447)	nt226_len12(0.000000)	nt256_len2(1.002324)	nt294_len8(0.000028)	nt391_len30(0.000000)	nt398_len7(0.000511)	nt418_len21(0.000000)	nt422_len1(3.852014)	nt480_len11(0.000000)	nt534_len8(0.000068)	nt569_len6(0.001333)
ENSG00000169955	ENST00000252799	ZNF747	668	3.9609	nt6_len13(0.000000)	nt28_len2(1.489099)	nt180_len2(2.471798)	nt327_len18(0.000000)	nt516_len13(0.000000)
ENSG00000129226	ENST00000250092	CD68	211	0	nt31_len25(0.000000)
ENSG00000130402	ENST00000252699	ACTN4	76	0
ENSG00000116514	ENST00000235150	RNF19B	0	0
ENSG00000123700	ENST00000243457	KCNJ2	383	0.000276	nt105_len29(0.000000)	nt133_len17(0.000000)	nt141_len17(0.000000)	nt165_len9(0.000015)	nt176_len7(0.000144)	nt206_len7(0.000117)
ENSG00000114268	ENST00000232375	PFKFB4	113	0
ENSG00000187955	ENST00000247781	COL14A1	380	25.6276	nt48_len3(0.512975)	nt93_len8(0.000070)	nt186_len24(0.000000)	nt337_len1(25.114517)
ENSG00000125735	ENST00000245912	TNFSF14	48	0
ENSG00000111790	ENST00000229395	FGFR1OP2	342	0	nt138_len23(0.000000)
ENSG00000125652	ENST00000245812	ALKBH7	388	3.9e-05	nt70_len8(0.000039)	nt112_len27(0.000000)	nt269_len32(0.000000)	nt323_len14(0.000000)
ENSG00000122691	ENST00000242261	TWIST1	351	0
ENSG00000126550	ENST00000246896	HTN1	107	0
ENSG00000124172	ENST00000243997	ATP5E	131	0
ENSG00000120697	ENST00000239891	ALG5	67	0
ENSG00000126262	ENST00000246549	FFAR2	0	0
ENSG00000122971	ENST00000242592	ACADS	151	0
ENSG00000198203	ENST00000251481	SULT1C2	453	16.0745	nt49_len1(14.454359)	nt106_len2(0.825923)	nt149_len28(0.000000)	nt159_len3(0.794252)
ENSG00000123607	ENST00000243344	TTC21B	138	0
ENSG00000115758	ENST00000234111	ODC1	511	5.7e-05	nt122_len8(0.000056)	nt345_len10(0.000001)
ENSG00000123500	ENST00000243222	COL10A1	96	0
ENSG00000039123	ENST00000230640	SKIV2L2	254	0
ENSG00000213047	ENST00000235453	DENND1B	278	13.7236	nt24_len1(13.629970)	nt32_len76(0.000000)	nt91_len4(0.093637)	nt96_len39(0.000000)	nt108_len35(0.000000)
ENSG00000131771	ENST00000254079	PPP1R1B	469	0
ENSG00000131459	ENST00000253778	GFPT2	170	0
ENSG00000130701	ENST00000252998	RBBP8NL	157	0.003803	nt67_len7(0.000537)	nt70_len6(0.003266)
ENSG00000126226	ENST00000246505	PCID2	35	0
ENSG00000122218	ENST00000241704	COPA	230	0
ENSG00000059122	ENST00000253928	FLYWCH1	405	9e-05	nt295_len9(0.000010)	nt298_len8(0.000080)
ENSG00000118985	ENST00000237853	ELL2	350	0	nt104_len39(0.000000)	nt134_len29(0.000000)	nt220_len27(0.000000)	nt242_len33(0.000000)
ENSG00000110344	ENST00000252108	UBE4A	131	0.000931	nt104_len6(0.000931)
ENSG00000114853	ENST00000232974	ZBTB47	281	0.96425	nt116_len2(0.963841)	nt182_len7(0.000409)
ENSG00000244482	ENST00000245621	LILRA6	0	0
ENSG00000127951	ENST00000248598	FGL2	33	0
ENSG00000112769	ENST00000243219	LAMA4	278	0	nt65_len12(0.000000)
ENSG00000113441	ENST00000231368	LNPEP	692	0	nt224_len40(0.000000)	nt240_len32(0.000000)	nt264_len24(0.000000)
ENSG00000124795	ENST00000244776	DEK	166	0
ENSG00000112761	ENST00000230529	WISP3	110	0
ENSG00000118503	ENST00000237289	TNFAIP3	66	0
ENSG00000113597	ENST00000231526	TRAPPC13	21	0
ENSG00000130803	ENST00000247956	ZNF317	305	6.6e-05	nt59_len74(0.000000)	nt141_len34(0.000000)	nt208_len7(0.000066)
ENSG00000121381	ENST00000240691	TAS2R9	93	0
ENSG00000213366	ENST00000241337	GSTM2	50	0
ENSG00000130558	ENST00000252854	OLFM1	187	0	nt9_len18(0.000000)
ENSG00000119844	ENST00000238856	AFTPH	340	0.008191	nt23_len67(0.000000)	nt26_len66(0.000000)	nt115_len7(0.000481)	nt157_len5(0.007710)	nt272_len13(0.000000)
ENSG00000118407	ENST00000237172	FILIP1	331	0	nt134_len27(0.000000)
ENSG00000125962	ENST00000246174	ARMCX5	881	2.9e-05	nt67_len71(0.000000)	nt91_len63(0.000000)	nt396_len9(0.000002)	nt505_len24(0.000000)	nt685_len8(0.000026)	nt727_len16(0.000000)
ENSG00000114113	ENST00000232217	RBP2	57	0
ENSG00000115363	ENST00000233712	EVA1A	438	19.0457	nt31_len45(0.000000)	nt47_len4(0.109511)	nt62_len6(0.000805)	nt77_len1(18.521755)	nt111_len9(0.000005)	nt116_len3(0.413601)	nt171_len20(0.000000)	nt181_len9(0.000009)	nt230_len15(0.000000)	nt293_len17(0.000000)	nt311_len11(0.000000)
ENSG00000214042	ENST00000239347	IFNA7	40	0
ENSG00000130810	ENST00000253107	PPAN	106	0	nt4_len13(0.000000)
ENSG00000125207	ENST00000245255	PIWIL1	272	0	nt7_len75(0.000000)
ENSG00000070729	ENST00000251102	CNGB1	61	0
ENSG00000131351	ENST00000253669	HAUS8	191	0	nt107_len20(0.000000)
ENSG00000125089	ENST00000245105	SH3TC1	67	16.9416	nt42_len1(16.941582)
ENSG00000131966	ENST00000254286	ACTR10	80	0
ENSG00000131797	ENST00000254109	CLUHP3	0	0
ENSG00000131781	ENST00000254090	FMO5	389	0	nt18_len23(0.000000)	nt169_len33(0.000000)
ENSG00000130522	ENST00000252818	JUND	138	0
ENSG00000077312	ENST00000243563	SNRPA	550	0.009483	nt247_len9(0.000003)	nt259_len5(0.009480)
ENSG00000130414	ENST00000252711	NDUFA10	101	0
ENSG00000104290	ENST00000240093	FZD3	478	9.71495	nt108_len4(0.040179)	nt167_len9(0.000016)	nt187_len17(0.000000)	nt207_len39(0.000000)	nt218_len4(0.092423)	nt227_len1(9.582333)	nt237_len29(0.000000)	nt255_len23(0.000000)	nt258_len22(0.000000)
ENSG00000116691	ENST00000235332	MIIP	169	9.8e-05	nt62_len7(0.000098)
ENSG00000112996	ENST00000230914	MRPS30	0	0
ENSG00000127528	ENST00000248071	KLF2	107	0
ENSG00000103184	ENST00000251170	SEC14L5	180	0
ENSG00000196453	ENST00000247930	ZNF777	324	3.2e-05	nt58_len8(0.000032)
ENSG00000025708	ENST00000252029	TYMP	163	0
ENSG00000119778	ENST00000238789	ATAD2B	344	9.6e-05	nt59_len8(0.000096)
ENSG00000125744	ENST00000245923	RTN2	236	5e-06	nt125_len10(0.000005)
ENSG00000131269	ENST00000253577	ABCB7	25	0
ENSG00000132879	ENST00000251546	FBXO44	237	0
ENSG00000092345	ENST00000250863	DAZL	288	0.379964	nt58_len11(0.000000)	nt206_len3(0.379964)
ENSG00000115084	ENST00000245680	SLC35F5	414	6.6e-05	nt85_len38(0.000000)	nt328_len8(0.000066)
ENSG00000114315	ENST00000232424	HES1	236	0
ENSG00000113312	ENST00000231238	TTC1	110	0
ENSG00000095002	ENST00000233146	MSH2	223	0
ENSG00000131538	ENST00000253838	TTTY6	0	0
ENSG00000131941	ENST00000254260	RHPN2	36	0
ENSG00000119699	ENST00000238682	TGFB3	298	0	nt53_len26(0.000000)
ENSG00000115271	ENST00000233612	GCA	218	0
ENSG00000188672	ENST00000243186	RHCE	86	0
ENSG00000119686	ENST00000238667	FLVCR2	356	0
ENSG00000124334	ENST00000244174	IL9R	179	0
ENSG00000127774	ENST00000248378	EMC6	134	0	nt7_len11(0.000000)
ENSG00000131196	ENST00000253506	NFATC1	369	1e-05	nt228_len9(0.000010)
ENSG00000128383	ENST00000249116	APOBEC3A	170	0.245403	nt48_len3(0.245403)
ENSG00000085449	ENST00000233055	WDFY1	103	0
ENSG00000004766	ENST00000251739	VPS50	128	0.559602	nt34_len3(0.559602)
ENSG00000128335	ENST00000249066	APOL2	477	23.6319	nt120_len15(0.000000)	nt171_len3(0.509638)	nt207_len1(23.122265)	nt261_len45(0.000000)
ENSG00000171403	ENST00000246662	KRT9	66	0
ENSG00000125449	ENST00000245543	ARMC7	302	0
ENSG00000130818	ENST00000253115	ZNF426	264	0.015397	nt163_len9(0.000021)	nt192_len15(0.000000)	nt210_len9(0.000012)	nt222_len5(0.015364)
ENSG00000130939	ENST00000253251	UBE4B	839	0.493351	nt132_len6(0.002213)	nt152_len16(0.000000)	nt701_len3(0.491139)
ENSG00000121152	ENST00000240423	NCAPH	43	0
ENSG00000129244	ENST00000250111	ATP1B2	407	0
ENSG00000129071	ENST00000249910	MBD4	176	0
ENSG00000130529	ENST00000252826	TRPM4	126	0
ENSG00000158055	ENST00000236255	GRHL3	46	3e-06	nt0_len10(0.000003)
ENSG00000112697	ENST00000230461	TMEM30A	330	0
ENSG00000112304	ENST00000230048	ACOT13	193	0
ENSG00000131037	ENST00000245618	EPS8L1	102	0.090829	nt78_len4(0.090829)
ENSG00000131668	ENST00000253968	BARX1	226	0	nt96_len14(0.000000)
ENSG00000224916	ENST00000252490	APOC4-APOC2	107	0
ENSG00000114520	ENST00000251775	SNX4	25	0
ENSG00000118200	ENST00000236925	CAMSAP2	49	0
ENSG00000105193	ENST00000251453	RPS16	53	0
ENSG00000118680	ENST00000237500	MYL12B	344	0
ENSG00000059145	ENST00000248104	UNKL	595	20.8802	nt173_len1(20.515301)	nt385_len52(0.000000)	nt486_len5(0.005849)	nt528_len3(0.359073)
ENSG00000113569	ENST00000231498	NUP155	204	0	nt50_len19(0.000000)	nt68_len13(0.000000)
ENSG00000122585	ENST00000242152	NPY	113	0
ENSG00000134308	ENST00000238081	YWHAQ	156	0
ENSG00000125888	ENST00000246090	BANF2	262	0	nt193_len18(0.000000)
ENSG00000104915	ENST00000242770	STX10	5	0
ENSG00000113492	ENST00000231420	AGXT2	201	0
ENSG00000131153	ENST00000253462	GINS2	101	0
ENSG00000130382	ENST00000252674	MLLT1	164	0.000416	nt70_len7(0.000416)
ENSG00000128285	ENST00000249016	MCHR1	696	2.84035	nt90_len20(0.000000)	nt144_len2(2.725961)	nt213_len4(0.114380)	nt290_len70(0.000000)	nt335_len55(0.000000)	nt363_len9(0.000013)
ENSG00000126243	ENST00000246529	LRFN3	452	0.001668	nt103_len37(0.000000)	nt348_len11(0.000000)	nt356_len6(0.001668)
ENSG00000122592	ENST00000242159	HOXA7	132	1.6e-05	nt24_len9(0.000016)
ENSG00000105520	ENST00000251473	PLPPR2	376	0	nt1_len47(0.000000)	nt260_len27(0.000000)
ENSG00000121858	ENST00000241261	TNFSF10	123	0
ENSG00000013523	ENST00000251089	ANGEL1	113	0
ENSG00000114857	ENST00000232978	NKTR	188	0
ENSG00000130159	ENST00000252440	ECSIT	99	0	nt10_len18(0.000000)
ENSG00000102452	ENST00000251127	NALCN	82	0	nt10_len19(0.000000)
ENSG00000123447	ENST00000243152	TYRL	0	0
ENSG00000125999	ENST00000253354	BPIFB1	161	0
ENSG00000125384	ENST00000245457	PTGER2	154	0
ENSG00000130695	ENST00000252992	CEP85	131	0
ENSG00000129295	ENST00000250173	LRRC6	66	0
ENSG00000120662	ENST00000239852	MTRF1	377	9e-06	nt13_len14(0.000000)	nt257_len9(0.000009)	nt293_len15(0.000000)
ENSG00000152061	ENST00000251507	RABGAP1L	174	0
ENSG00000114993	ENST00000233330	RTKN	318	0
ENSG00000130935	ENST00000253247	NOL11	115	0
ENSG00000122642	ENST00000242209	FKBP9	169	0
ENSG00000120327	ENST00000239449	PCDHB14	574	0.283983	nt31_len30(0.000000)	nt40_len27(0.000000)	nt113_len24(0.000000)	nt237_len24(0.000000)	nt240_len23(0.000000)	nt260_len6(0.001304)	nt269_len3(0.282669)	nt277_len25(0.000000)	nt311_len24(0.000000)	nt325_len9(0.000010)	nt335_len16(0.000000)
ENSG00000130876	ENST00000253188	SLC7A10	147	0
ENSG00000114450	ENST00000232564	GNB4	287	0
ENSG00000167840	ENST00000250076	ZNF232	655	0	nt6_len57(0.000000)	nt230_len15(0.000000)	nt253_len27(0.000000)	nt336_len92(0.000000)
ENSG00000120690	ENST00000239882	ELF1	315	0.332583	nt143_len5(0.012605)	nt283_len3(0.319978)
ENSG00000126778	ENST00000247182	SIX1	273	0
ENSG00000187980	ENST00000247992	PLA2G2C	0	0
ENSG00000130520	ENST00000252816	LSM4	51	0
ENSG00000083097	ENST00000237163	DOPEY1	260	0.000952	nt157_len6(0.000949)	nt205_len10(0.000002)
ENSG00000129484	ENST00000250416	PARP2	27	0
ENSG00000115596	ENST00000233948	WNT6	217	0	nt63_len23(0.000000)
ENSG00000169951	ENST00000252797	ZNF764	81	0
ENSG00000127824	ENST00000248437	TUBA4A	174	0
ENSG00000115128	ENST00000233468	SF3B6	214	0.022821	nt110_len6(0.000777)	nt116_len4(0.022044)
ENSG00000130309	ENST00000252599	COLGALT1	120	0
ENSG00000112218	ENST00000229955	GPR63	346	1.9e-05	nt105_len60(0.000000)	nt133_len18(0.000000)	nt141_len48(0.000000)	nt212_len18(0.000000)	nt238_len32(0.000000)	nt258_len9(0.000019)	nt289_len15(0.000000)
ENSG00000115255	ENST00000233596	REEP6	523	0.204425	nt79_len14(0.000000)	nt112_len3(0.204425)
ENSG00000126070	ENST00000246314	AGO3	613	1.40715	nt160_len31(0.000000)	nt164_len64(0.000000)	nt209_len49(0.000000)	nt231_len28(0.000000)	nt239_len39(0.000000)	nt297_len6(0.000850)	nt309_len2(1.332752)	nt452_len3(0.073549)	nt524_len12(0.000000)	nt533_len9(0.000003)
ENSG00000094796	ENST00000251645	KRT31	53	0
ENSG00000125726	ENST00000245903	CD70	150	0
ENSG00000197375	ENST00000245407	SLC22A5	221	8.39172	nt33_len1(8.391725)
ENSG00000125148	ENST00000245185	MT2A	457	0
ENSG00000105717	ENST00000251203	PBX4	287	0	nt100_len16(0.000000)
ENSG00000126267	ENST00000246554	COX6B1	192	0	nt9_len41(0.000000)
ENSG00000115325	ENST00000233668	DOK1	669	0.001736	nt70_len50(0.000000)	nt93_len10(0.000002)	nt127_len31(0.000000)	nt324_len6(0.001734)	nt329_len43(0.000000)
ENSG00000115194	ENST00000233535	SLC30A3	353	0
ENSG00000112799	ENST00000230568	LY86	66	0
ENSG00000113749	ENST00000231683	HRH2	0	0
ENSG00000118762	ENST00000237596	PKD2	66	0
ENSG00000119812	ENST00000238823	FAM98A	141	0	nt6_len38(0.000000)	nt66_len18(0.000000)
ENSG00000129925	ENST00000250930	TMEM8A	486	0	nt32_len89(0.000000)	nt125_len58(0.000000)	nt320_len28(0.000000)
ENSG00000113272	ENST00000231198	THG1L	244	0.000396	nt157_len7(0.000396)
ENSG00000130203	ENST00000252486	APOE	111	0
ENSG00000130202	ENST00000252483	PVRL2	0	0
ENSG00000116251	ENST00000234875	RPL22	39	0
ENSG00000130177	ENST00000252458	CDC16	283	0.002419	nt208_len6(0.002419)
ENSG00000068903	ENST00000249396	SIRT2	302	0	nt20_len20(0.000000)	nt127_len33(0.000000)
ENSG00000123609	ENST00000243346	NMI	471	0.100725	nt10_len36(0.000000)	nt165_len4(0.100605)	nt191_len7(0.000120)
ENSG00000122085	ENST00000241527	MTERF4	22	0
ENSG00000101452	ENST00000252011	DHX35	33	0
ENSG00000124440	ENST00000244302	HIF3A	0	0
ENSG00000125319	ENST00000245382	C17orf53	121	0
ENSG00000113248	ENST00000231173	PCDHB15	230	0.037559	nt19_len4(0.037559)	nt24_len16(0.000000)	nt102_len24(0.000000)
ENSG00000171903	ENST00000248041	CYP4F11	37	0
ENSG00000123643	ENST00000243389	SLC36A1	223	0.122092	nt37_len4(0.122092)
ENSG00000122733	ENST00000242315	PHF24	82	0
ENSG00000170454	ENST00000252245	KRT75	221	4.8e-05	nt26_len21(0.000000)	nt65_len8(0.000048)
ENSG00000235200	ENST00000230113	RP11-393N21.2	0	0
ENSG00000274618	ENST00000244537	HIST1H4F	0	0
ENSG00000129048	ENST00000249887	ACKR4	96	0
ENSG00000119669	ENST00000238647	IRF2BPL	907	0	nt97_len15(0.000000)
ENSG00000197562	ENST00000248139	RAB40C	203	0
ENSG00000119632	ENST00000238609	IFI27L2	100	0
ENSG00000125505	ENST00000245615	MBOAT7	481	0
ENSG00000117507	ENST00000236166	FMO6P	0	0
ENSG00000188404	ENST00000236147	SELL	161	18.3614	nt27_len1(18.361315)	nt48_len8(0.000090)
ENSG00000122507	ENST00000242067	BBS9	521	0.129759	nt25_len68(0.000000)	nt42_len4(0.129759)	nt200_len52(0.000000)
ENSG00000120318	ENST00000239440	ARAP3	66	3.41046	nt46_len2(3.410456)
ENSG00000008853	ENST00000251822	RHOBTB2	537	8.26168	nt68_len55(0.000000)	nt261_len30(0.000000)	nt479_len5(0.014710)	nt512_len1(8.246971)
ENSG00000125124	ENST00000245157	BBS2	421	22.043	nt21_len3(0.096738)	nt56_len1(21.946243)
ENSG00000058262	ENST00000243253	SEC61A1	184	0
ENSG00000104938	ENST00000248228	CLEC4M	118	0
ENSG00000124469	ENST00000244336	CEACAM8	102	0
ENSG00000112367	ENST00000230124	FIG4	124	0.037796	nt3_len8(0.000073)	nt29_len4(0.037723)
ENSG00000128346	ENST00000249079	C22orf23	257	0.140015	nt64_len3(0.140015)	nt109_len12(0.000000)
ENSG00000182230	ENST00000253490	FAM153B	0	0
ENSG00000131746	ENST00000254051	TNS4	159	2e-06	nt97_len10(0.000002)
ENSG00000129351	ENST00000250241	ILF3	69	0
ENSG00000251655	ENST00000240636	PRB1	37	0
ENSG00000129173	ENST00000250024	E2F8	513	0	nt186_len62(0.000000)	nt308_len32(0.000000)
ENSG00000121210	ENST00000240487	KIAA0922	0	0
ENSG00000104093	ENST00000251076	DMXL2	288	0	nt109_len15(0.000000)
ENSG00000248383	ENST00000253807	PCDHAC1	0	0
ENSG00000123307	ENST00000242994	NEUROD4	378	0.411834	nt247_len3(0.411806)	nt281_len8(0.000028)
ENSG00000178458	ENST00000230495	H3F3AP6	0	0
ENSG00000113595	ENST00000231524	TRIM23	372	0	nt177_len20(0.000000)
ENSG00000130427	ENST00000252723	EPO	181	0	nt109_len14(0.000000)
ENSG00000106526	ENST00000252071	ACTR3C	190	0
ENSG00000104635	ENST00000240095	SLC39A14	137	0
ENSG00000131379	ENST00000253697	C3orf20	452	0.0006	nt21_len7(0.000595)	nt63_len9(0.000005)	nt140_len30(0.000000)	nt149_len27(0.000000)	nt170_len20(0.000000)	nt261_len24(0.000000)	nt325_len19(0.000000)
ENSG00000123143	ENST00000242783	PKN1	165	0
ENSG00000122859	ENST00000242462	NEUROG3	30	0
ENSG00000103490	ENST00000247470	PYCARD	302	0
ENSG00000120526	ENST00000239690	NUDCD1	375	17.3141	nt85_len1(17.314096)	nt200_len47(0.000000)	nt272_len23(0.000000)
ENSG00000124226	ENST00000244061	RNF114	65	0
ENSG00000127445	ENST00000247970	PIN1	22	0
ENSG00000124835	ENST00000244820	AC105760.3	0	0
ENSG00000131508	ENST00000253815	UBE2D2	0	0
ENSG00000115268	ENST00000233609	RPS15	145	4.0941	nt63_len2(4.094096)
ENSG00000130584	ENST00000245663	ZBTB46	151	0.001293	nt101_len6(0.001293)
ENSG00000121898	ENST00000241305	CPXM2	155	0
ENSG00000269741	ENST00000250366	CTC-518B2.8	34	0
ENSG00000128322	ENST00000249053	IGLL1	49	0
ENSG00000131100	ENST00000253413	ATP6V1E1	183	0	nt16_len18(0.000000)	nt22_len16(0.000000)
ENSG00000131089	ENST00000253401	ARHGEF9	801	0.110551	nt250_len10(0.000002)	nt433_len7(0.000351)	nt444_len59(0.000000)	nt528_len31(0.000000)	nt538_len4(0.025894)	nt589_len17(0.000000)	nt600_len7(0.000499)	nt624_len13(0.000000)	nt776_len4(0.083806)
ENSG00000116095	ENST00000234453	PLEKHA3	402	0.002532	nt14_len74(0.000000)	nt176_len20(0.000000)	nt373_len6(0.002532)
ENSG00000130748	ENST00000253047	TMEM160	16	0
ENSG00000124260	ENST00000244096	MAGEA10	433	0
ENSG00000053371	ENST00000235835	AKR7A2	22	0
ENSG00000116704	ENST00000235345	SLC35D1	86	0
ENSG00000125037	ENST00000245046	EMC3	459	0.019602	nt96_len5(0.019602)
ENSG00000117280	ENST00000235932	RAB29	206	0	nt93_len14(0.000000)
ENSG00000127452	ENST00000247977	FBXL12	242	0
ENSG00000118777	ENST00000237612	ABCG2	546	0	nt76_len14(0.000000)	nt357_len12(0.000000)
ENSG00000115365	ENST00000233714	LANCL1	75	0
ENSG00000128228	ENST00000248958	SDF2L1	76	0
ENSG00000112039	ENST00000229769	FANCE	185	0
ENSG00000122375	ENST00000241891	OPN4	167	4e-06	nt65_len10(0.000004)
ENSG00000121039	ENST00000240285	RDH10	678	0.000466	nt319_len7(0.000466)
ENSG00000116039	ENST00000234396	ATP6V1B1	73	0
ENSG00000125166	ENST00000245206	GOT2	129	0
ENSG00000130182	ENST00000252463	ZSCAN10	88	0
ENSG00000115844	ENST00000234198	DLX2	362	0	nt151_len12(0.000000)
ENSG00000242715	ENST00000239860	CCDC169	209	2.48202	nt25_len28(0.000000)	nt115_len5(0.003323)	nt129_len6(0.002271)	nt150_len3(0.145606)	nt153_len2(2.330822)
ENSG00000132109	ENST00000254436	TRIM21	113	0
ENSG00000126003	ENST00000246229	PLAGL2	265	0.012501	nt46_len39(0.000000)	nt58_len35(0.000000)	nt213_len6(0.000895)	nt235_len5(0.011605)
ENSG00000130640	ENST00000252936	TUBGCP2	40	0.002527	nt10_len6(0.002527)
ENSG00000126460	ENST00000246794	PRRG2	169	0
ENSG00000131127	ENST00000240499	ZNF141	149	0.010754	nt101_len4(0.010754)
ENSG00000197079	ENST00000246639	KRT35	133	0
ENSG00000126246	ENST00000246532	IGFLR1	98	0
ENSG00000114354	ENST00000240851	TFG	340	0	nt4_len63(0.000000)
ENSG00000131475	ENST00000253794	VPS25	40	0
ENSG00000131435	ENST00000253754	PDLIM4	64	0
ENSG00000117868	ENST00000251527	ESYT2	66	0
ENSG00000119777	ENST00000238788	TMEM214	62	0
ENSG00000130244	ENST00000252530	FAM98C	19	0
ENSG00000125414	ENST00000245503	MYH2	385	0.088028	nt155_len66(0.000000)	nt159_len7(0.000115)	nt168_len4(0.087913)	nt281_len24(0.000000)
ENSG00000114054	ENST00000251654	PCCB	70	0.000193	nt19_len7(0.000193)
ENSG00000100890	ENST00000250377	KIAA0391	366	16.1018	nt38_len2(0.470209)	nt71_len40(0.000000)	nt81_len1(15.631623)
ENSG00000204604	ENST00000243639	ZNF468	151	1e-05	nt49_len9(0.000010)
ENSG00000087116	ENST00000251582	ADAMTS2	102	0
ENSG00000116741	ENST00000235382	RGS2	31	0
ENSG00000063761	ENST00000238561	ADCK1	99	0
ENSG00000118434	ENST00000237201	SPACA1	117	0
ENSG00000112659	ENST00000252050	CUL9	84	0
ENSG00000116641	ENST00000251157	DOCK7	0	0
ENSG00000121406	ENST00000240719	ZNF549	249	0
ENSG00000128253	ENST00000248983	RFPL2	0	0
ENSG00000112062	ENST00000229794	MAPK14	388	0
ENSG00000213465	ENST00000246747	ARL2	95	0
ENSG00000130005	ENST00000252288	GAMT	67	0
ENSG00000132185	ENST00000236938	FCRLA	242	1.80714	nt15_len17(0.000000)	nt20_len2(1.807141)	nt105_len20(0.000000)	nt108_len19(0.000000)	nt136_len30(0.000000)	nt139_len29(0.000000)	nt164_len19(0.000000)	nt181_len15(0.000000)	nt191_len10(0.000002)
ENSG00000164627	ENST00000229913	KIF6	154	1.8102	nt88_len6(0.003059)	nt108_len2(1.807141)
ENSG00000124785	ENST00000244766	NRN1	218	4.13886	nt129_len15(0.000000)	nt193_len2(4.138863)
ENSG00000127527	ENST00000248070	EPS15L1	140	0
ENSG00000125975	ENST00000246199	C20orf173	279	0.058353	nt30_len7(0.000198)	nt145_len4(0.058154)	nt159_len10(0.000001)
ENSG00000124935	ENST00000244926	SCGB1D2	98	0
ENSG00000122687	ENST00000242257	FTSJ2	29	0
ENSG00000130675	ENST00000252971	MNX1	301	0.013195	nt131_len5(0.013195)
ENSG00000112578	ENST00000230340	BYSL	375	4.9e-05	nt103_len35(0.000000)	nt228_len8(0.000049)
ENSG00000127666	ENST00000248244	TICAM1	230	0
ENSG00000120952	ENST00000240189	PRAMEF2	87	0
ENSG00000111863	ENST00000229583	ADTRP	44	0
ENSG00000084674	ENST00000233242	APOB	128	0
ENSG00000113212	ENST00000231137	PCDHB7	217	0	nt6_len15(0.000000)	nt88_len23(0.000000)
ENSG00000130037	ENST00000252321	KCNA5	159	0
ENSG00000118849	ENST00000237696	RARRES1	281	0
ENSG00000125755	ENST00000245934	SYMPK	245	0	nt22_len69(0.000000)	nt37_len64(0.000000)	nt60_len44(0.000000)	nt150_len14(0.000000)
ENSG00000118873	ENST00000237724	RAB3GAP2	0	0
ENSG00000130787	ENST00000253083	HIP1R	125	0
ENSG00000130726	ENST00000253024	TRIM28	289	0
ENSG00000105819	ENST00000249269	PMPCB	38	0
ENSG00000131482	ENST00000253801	G6PC	79	0
ENSG00000125730	ENST00000245907	C3	93	0
ENSG00000122025	ENST00000241453	FLT3	82	0
ENSG00000125656	ENST00000245816	CLPP	123	0	nt0_len25(0.000000)
ENSG00000115350	ENST00000233699	POLE4	0	0
ENSG00000130489	ENST00000252785	SCO2	176	0
ENSG00000130222	ENST00000252506	GADD45G	109	0
ENSG00000127920	ENST00000248564	GNG11	439	0
ENSG00000131914	ENST00000254231	LIN28A	75	0
ENSG00000105245	ENST00000252891	NUMBL	168	0
ENSG00000120925	ENST00000240159	RNF170	409	0
ENSG00000112365	ENST00000230122	ZBTB24	168	0
ENSG00000123989	ENST00000243776	CHPF	249	0
ENSG00000159905	ENST00000251269	ZNF221	328	2.23785	nt276_len5(0.006244)	nt290_len2(2.231605)
ENSG00000128185	ENST00000248879	DGCR6L	92	3.18116	nt29_len2(3.181160)
ENSG00000204618	ENST00000244360	RNF39	98	0	nt27_len19(0.000000)
ENSG00000123179	ENST00000242827	EBPL	51	0
ENSG00000117385	ENST00000236040	P3H1	41	0
ENSG00000104213	ENST00000251630	PDGFRL	441	0.000133	nt24_len16(0.000000)	nt48_len8(0.000133)
ENSG00000183668	ENST00000244293	PSG9	67	0
ENSG00000119673	ENST00000238651	ACOT2	182	0
ENSG00000123388	ENST00000243082	HOXC11	114	0
ENSG00000100503	ENST00000245441	NIN	191	1.4e-05	nt68_len9(0.000014)
ENSG00000118017	ENST00000236709	A4GNT	202	3.181	nt83_len1(3.181001)
ENSG00000115392	ENST00000233741	FANCL	37	0
ENSG00000118276	ENST00000237019	B4GALT6	145	0.154412	nt62_len3(0.154412)
ENSG00000130749	ENST00000253048	ZC3H4	38	0
ENSG00000126453	ENST00000246784	BCL2L12	69	0
ENSG00000172955	ENST00000237653	ADH6	385	5.9e-05	nt91_len8(0.000059)	nt171_len22(0.000000)
ENSG00000130332	ENST00000252622	LSM7	54	0
ENSG00000189007	ENST00000237283	ADAT2	15	0
ENSG00000112130	ENST00000229866	RNF8	150	0	nt59_len20(0.000000)	nt74_len15(0.000000)
ENSG00000095110	ENST00000251921	NXPE1	417	16.8477	nt257_len1(16.831398)	nt386_len5(0.016294)
ENSG00000116205	ENST00000234827	TCEANC2	200	0
ENSG00000115604	ENST00000233957	IL18R1	146	0
ENSG00000130227	ENST00000252512	XPO7	100	0
ENSG00000130165	ENST00000252445	ELOF1	64	0
ENSG00000125997	ENST00000246222	BPIFB9P	0	0
ENSG00000114547	ENST00000251776	ROPN1B	253	0
ENSG00000127314	ENST00000250559	RAP1B	231	0
ENSG00000123349	ENST00000243040	PFDN5	26	0
ENSG00000121579	ENST00000240922	NAA50	325	0
ENSG00000182333	ENST00000238983	LIPF	46	0
ENSG00000198342	ENST00000242804	ZNF442	583	0.013339	nt39_len23(0.000000)	nt93_len5(0.013339)	nt213_len16(0.000000)	nt228_len11(0.000001)	nt461_len38(0.000000)
ENSG00000011638	ENST00000233047	TMEM159	468	0	nt381_len19(0.000000)
ENSG00000122970	ENST00000242591	IFT81	506	0	nt139_len12(0.000000)	nt243_len11(0.000000)	nt369_len40(0.000000)
ENSG00000118473	ENST00000237247	SGIP1	138	0
ENSG00000131203	ENST00000253513	IDO1	54	0
ENSG00000105472	ENST00000250340	CLEC11A	197	0
ENSG00000122574	ENST00000242140	WIPF3	182	0
ENSG00000113494	ENST00000231423	PRLR	17	0
ENSG00000127415	ENST00000247933	IDUA	88	0
ENSG00000131982	ENST00000254302	UBE2L2	0	0
ENSG00000037042	ENST00000251412	TUBG2	199	0	nt2_len49(0.000000)	nt5_len48(0.000000)
ENSG00000126214	ENST00000246489	KLC1	255	0	nt88_len12(0.000000)
ENSG00000112474	ENST00000230236	HSD17B8	27	0
ENSG00000120709	ENST00000239906	FAM53C	428	1e-06	nt117_len77(0.000000)	nt282_len22(0.000000)	nt315_len11(0.000001)
ENSG00000111850	ENST00000229570	SMIM8	63	0
ENSG00000130538	ENST00000252835	OR11H1	1	0
ENSG00000253159	ENST00000252085	PCDHGA12	142	0	nt0_len14(0.000000)	nt19_len22(0.000000)	nt65_len11(0.000000)
ENSG00000119844	ENST00000238855	AFTPH	340	0.008191	nt23_len67(0.000000)	nt26_len66(0.000000)	nt115_len7(0.000481)	nt157_len5(0.007710)	nt272_len13(0.000000)
ENSG00000113722	ENST00000231656	CDX1	82	0
ENSG00000100364	ENST00000251993	KIAA0930	145	0
ENSG00000172232	ENST00000233997	AZU1	11	0
ENSG00000121351	ENST00000240652	IAPP	136	0.311734	nt11_len3(0.311734)
ENSG00000048392	ENST00000251810	RRM2B	244	0	nt66_len18(0.000000)
ENSG00000112769	ENST00000230538	LAMA4	398	3.85201	nt135_len35(0.000000)	nt139_len1(3.852014)
ENSG00000112077	ENST00000229810	RHAG	27	0
ENSG00000121871	ENST00000241274	SLITRK3	282	2.94158	nt15_len82(0.000000)	nt109_len2(2.941577)	nt169_len24(0.000000)
ENSG00000116128	ENST00000234739	BCL9	740	14.4267	nt0_len7(0.000202)	nt20_len34(0.000000)	nt24_len28(0.000000)	nt134_len31(0.000000)	nt226_len8(0.000069)	nt264_len16(0.000000)	nt358_len1(14.422955)	nt441_len6(0.003426)	nt477_len45(0.000000)	nt488_len68(0.000000)	nt531_len27(0.000000)
ENSG00000115486	ENST00000233838	GGCX	81	0
ENSG00000125450	ENST00000245544	NUP85	71	0
ENSG00000018280	ENST00000233202	SLC11A1	340	11.9341	nt26_len49(0.000000)	nt76_len38(0.000000)	nt126_len11(0.000000)	nt143_len10(0.000001)	nt170_len1(7.461795)	nt181_len3(0.233429)	nt187_len1(4.238867)	nt215_len21(0.000000)
ENSG00000124657	ENST00000244623	OR2B6	0	0
ENSG00000123353	ENST00000243045	ORMDL2	195	0	nt18_len25(0.000000)
ENSG00000128973	ENST00000249806	CLN6	158	0
ENSG00000114062	ENST00000232165	UBE3A	608	0.000482	nt75_len7(0.000482)	nt443_len46(0.000000)
ENSG00000118160	ENST00000236877	SLC8A2	396	0
ENSG00000100441	ENST00000251343	KHNYN	139	0.027341	nt73_len4(0.027341)
ENSG00000124074	ENST00000243878	ENKD1	322	0
ENSG00000132002	ENST00000254322	DNAJB1	71	0
ENSG00000120211	ENST00000239316	INSL4	105	0
ENSG00000130598	ENST00000252898	TNNI2	0	0
ENSG00000118271	ENST00000237014	TTR	177	1.2e-05	nt14_len8(0.000012)
ENSG00000117245	ENST00000247986	KIF17	311	0
ENSG00000112312	ENST00000230056	GMNN	332	0
ENSG00000124749	ENST00000244728	COL21A1	398	0	nt3_len57(0.000000)
ENSG00000114491	ENST00000232607	UMPS	106	0
ENSG00000112685	ENST00000230449	EXOC2	136	0
ENSG00000083307	ENST00000251808	GRHL2	338	9.58233	nt112_len1(9.582333)
ENSG00000112038	ENST00000229768	OPRM1	50	0
ENSG00000122696	ENST00000242275	SLC25A51	230	1.1e-05	nt57_len18(0.000000)	nt116_len23(0.000000)	nt174_len9(0.000011)
ENSG00000131408	ENST00000253727	NR1H2	235	0	nt160_len20(0.000000)
ENSG00000122180	ENST00000241651	MYOG	75	0
ENSG00000254245	ENST00000253812	PCDHGA3	166	0
ENSG00000189298	ENST00000252211	ZKSCAN3	216	4.60433	nt52_len2(4.604325)
ENSG00000111843	ENST00000229563	TMEM14C	311	0	nt9_len29(0.000000)	nt37_len66(0.000000)	nt48_len16(0.000000)
ENSG00000120832	ENST00000240050	MTERF2	366	0.374204	nt3_len84(0.000000)	nt19_len54(0.000000)	nt254_len2(0.374204)	nt271_len13(0.000000)	nt309_len11(0.000000)
ENSG00000119689	ENST00000238671	DLST	38	0
ENSG00000119203	ENST00000238112	CPSF3	206	0	nt101_len15(0.000000)
ENSG00000127831	ENST00000248444	VIL1	88	0
ENSG00000120329	ENST00000239451	SLC25A2	180	0
ENSG00000107036	ENST00000251879	RIC1	285	0	nt155_len26(0.000000)
ENSG00000126821	ENST00000247225	SGPP1	95	0
ENSG00000213809	ENST00000240618	KLRK1	141	0
ENSG00000105613	ENST00000251472	MAST1	39	0
ENSG00000121417	ENST00000254182	ZNF211	193	0.134354	nt142_len4(0.134354)
ENSG00000114626	ENST00000232744	ABTB1	86	0
ENSG00000133884	ENST00000252268	DPF2	20	0
ENSG00000130856	ENST00000253159	ZNF236	198	11.5533	nt48_len24(0.000000)	nt62_len1(11.553299)
ENSG00000114388	ENST00000232501	NPRL2	439	0	nt74_len17(0.000000)	nt127_len77(0.000000)
ENSG00000124224	ENST00000244070	PPP4R1L	0	0
ENSG00000118690	ENST00000237512	ARMC2	168	0	nt39_len32(0.000000)
ENSG00000100055	ENST00000248901	CYTH4	187	0
ENSG00000121104	ENST00000240364	FAM117A	80	0
ENSG00000115685	ENST00000234038	PPP1R7	474	0.000328	nt28_len30(0.000000)	nt306_len7(0.000328)	nt326_len32(0.000000)
ENSG00000124678	ENST00000244645	TCP11	500	0.000278	nt176_len54(0.000000)	nt215_len41(0.000000)	nt412_len10(0.000002)	nt471_len7(0.000275)
ENSG00000129354	ENST00000250244	AP1M2	83	0
ENSG00000121281	ENST00000254235	ADCY7	268	0.014617	nt31_len9(0.000003)	nt43_len5(0.014615)	nt102_len22(0.000000)
ENSG00000182521	ENST00000247219	TBPL2	71	0
ENSG00000130054	ENST00000252338	FAM155B	42	0
ENSG00000173221	ENST00000237858	GLRX	343	0.485747	nt6_len5(0.002510)	nt44_len19(0.000000)	nt63_len16(0.000000)	nt110_len3(0.482667)	nt167_len9(0.000011)	nt173_len7(0.000560)
ENSG00000112818	ENST00000230588	MEP1A	9	0
ENSG00000127022	ENST00000247461	CANX	200	0
ENSG00000131504	ENST00000253811	DIAPH1	273	4.1e-05	nt20_len10(0.000001)	nt26_len8(0.000040)	nt206_len17(0.000000)
ENSG00000118961	ENST00000237822	LDAH	80	0
ENSG00000125903	ENST00000246105	DEFB129	31	0
ENSG00000182415	ENST00000250838	CDY2A	328	1.56324	nt87_len23(0.000000)	nt94_len11(0.000000)	nt150_len2(1.558690)	nt261_len5(0.004545)
ENSG00000126562	ENST00000246914	WNK4	21	0
ENSG00000128944	ENST00000249776	KNSTRN	115	0
ENSG00000129862	ENST00000250823	VCY1B	73	0
ENSG00000130177	ENST00000252457	CDC16	24	0
ENSG00000100065	ENST00000251973	CARD10	40	0
ENSG00000120256	ENST00000239367	LRP11	6	0
ENSG00000129255	ENST00000250124	MPDU1	216	0
ENSG00000118515	ENST00000237305	SGK1	89	0
ENSG00000115216	ENST00000233557	NRBP1	832	1.64621	nt154_len21(0.000000)	nt261_len9(0.000002)	nt273_len5(0.008466)	nt287_len4(0.020340)	nt298_len2(1.617402)	nt402_len112(0.000000)	nt630_len36(0.000000)
ENSG00000128274	ENST00000249005	A4GALT	189	0.018087	nt121_len5(0.018087)
ENSG00000115718	ENST00000234071	PROC	87	0
ENSG00000123901	ENST00000243673	GPR83	172	0
ENSG00000120049	ENST00000239117	KCNIP2	0	0
ENSG00000119242	ENST00000238156	CCDC92	355	7.2e-05	nt105_len8(0.000072)	nt203_len20(0.000000)
ENSG00000260027	ENST00000239165	HOXB7	102	0
ENSG00000118491	ENST00000237275	ZC2HC1B	104	3e-06	nt21_len16(0.000000)	nt36_len11(0.000000)	nt39_len10(0.000003)
ENSG00000127922	ENST00000248566	SHFM1	128	0	nt14_len15(0.000000)
ENSG00000119630	ENST00000238607	PGF	335	0	nt180_len12(0.000000)	nt278_len15(0.000000)	nt284_len13(0.000000)
ENSG00000116176	ENST00000234798	TPSG1	5	0
ENSG00000116977	ENST00000238181	LGALS8	292	0.032185	nt220_len4(0.032185)
ENSG00000130449	ENST00000252744	ZSWIM6	0	0
ENSG00000132199	ENST00000251101	ENOSF1	89	0
ENSG00000131355	ENST00000253673	ADGRE3	101	0
ENSG00000128595	ENST00000249364	CALU	102	0
ENSG00000121101	ENST00000240361	TEX14	86	0.008615	nt18_len13(0.000000)	nt47_len5(0.008615)
ENSG00000120068	ENST00000239144	HOXB8	235	0
ENSG00000115944	ENST00000234301	COX7A2L	55	0
ENSG00000104047	ENST00000251250	DTWD1	207	4.63484	nt21_len7(0.000283)	nt39_len1(4.634234)	nt114_len22(0.000000)	nt154_len14(0.000000)	nt159_len7(0.000325)
ENSG00000125910	ENST00000246115	S1PR4	25	0
ENSG00000226941	ENST00000250831	RBMY1J	117	0
ENSG00000115884	ENST00000254351	SDC1	245	0
ENSG00000130638	ENST00000252934	ATXN10	265	0
ENSG00000131051	ENST00000253363	RBM39	24	0
ENSG00000115956	ENST00000234313	PLEK	179	15.9065	nt24_len1(15.905994)	nt32_len9(0.000022)	nt104_len7(0.000534)
ENSG00000131002	ENST00000253320	TXLNGY	0	0
ENSG00000130711	ENST00000253008	PRDM12	60	0
ENSG00000129559	ENST00000250495	NEDD8	187	0
ENSG00000120837	ENST00000240055	NFYB	228	0
ENSG00000003436	ENST00000233156	TFPI	295	0
ENSG00000115266	ENST00000233607	APC2	208	0
ENSG00000100116	ENST00000248924	GCAT	56	0
ENSG00000112234	ENST00000229971	FBXL4	391	0.060731	nt204_len8(0.000055)	nt260_len28(0.000000)	nt264_len11(0.000000)	nt285_len4(0.060608)	nt333_len7(0.000068)
ENSG00000128617	ENST00000249389	OPN1SW	0	0
ENSG00000128713	ENST00000249504	HOXD11	70	0
ENSG00000128519	ENST00000249284	TAS2R16	66	0
ENSG00000108771	ENST00000251642	DHX58	223	0
ENSG00000121075	ENST00000240335	TBX4	45	0
ENSG00000121989	ENST00000241416	ACVR2A	636	0.016871	nt523_len5(0.016871)
ENSG00000130656	ENST00000252951	HBZ	223	0	nt101_len12(0.000000)
ENSG00000128606	ENST00000249377	LRRC17	281	0	nt12_len31(0.000000)	nt104_len49(0.000000)
ENSG00000119878	ENST00000238892	CRIPT	132	3e-06	nt1_len10(0.000003)
ENSG00000260456	ENST00000253461	C16orf95	174	0.456129	nt130_len3(0.456129)
ENSG00000116688	ENST00000235329	MFN2	322	0.12005	nt139_len8(0.000076)	nt267_len7(0.000539)	nt273_len5(0.005304)	nt276_len4(0.114132)
ENSG00000129221	ENST00000250087	AIPL1	95	0
ENSG00000123095	ENST00000242728	BHLHE41	348	0
ENSG00000131477	ENST00000253796	RAMP2	68	0
ENSG00000071626	ENST00000233078	DAZAP1	161	0
ENSG00000113088	ENST00000231009	GZMK	70	0
ENSG00000127366	ENST00000247883	TAS2R5	145	0
ENSG00000188536	ENST00000251595	HBA2	66	0
ENSG00000184494	ENST00000229725	NEU1	130	0
ENSG00000111911	ENST00000229633	HINT3	197	0
ENSG00000054148	ENST00000247665	PHPT1	337	0
ENSG00000119640	ENST00000238618	ACYP1	104	0
ENSG00000103245	ENST00000251588	NARFL	17	0
ENSG00000100031	ENST00000248923	GGT1	487	0
ENSG00000121068	ENST00000240328	TBX2	281	0
ENSG00000115942	ENST00000234296	ORC2	250	0
ENSG00000122741	ENST00000242323	DCAF10	74	0
ENSG00000113905	ENST00000232003	HRG	80	2.3359	nt62_len2(2.335897)
ENSG00000125255	ENST00000245312	SLC10A2	597	2.50435	nt11_len26(0.000000)	nt24_len16(0.000000)	nt34_len5(0.006030)	nt115_len2(1.453895)	nt120_len3(0.200027)	nt147_len23(0.000000)	nt152_len8(0.000042)	nt161_len5(0.006030)	nt275_len11(0.000000)	nt280_len8(0.000042)	nt293_len5(0.017698)	nt303_len8(0.000034)	nt379_len34(0.000000)	nt491_len2(0.820551)
ENSG00000117139	ENST00000235790	KDM5B	593	2.66719	nt61_len54(0.000000)	nt338_len1(2.667178)	nt343_len13(0.000000)	nt385_len8(0.000016)	nt478_len14(0.000000)
ENSG00000112812	ENST00000230582	PRSS16	15	0
ENSG00000115616	ENST00000233969	SLC9A2	142	2.17885	nt78_len2(2.178847)
ENSG00000111786	ENST00000229390	SRSF9	184	0.101484	nt68_len4(0.101484)
ENSG00000115841	ENST00000234195	RMDN2	116	0.84264	nt51_len2(0.424517)	nt62_len3(0.418123)
ENSG00000126822	ENST00000247226	PLEKHG3	147	0
ENSG00000124762	ENST00000244741	CDKN1A	146	0
ENSG00000013293	ENST00000231706	SLC7A14	316	0.000212	nt165_len14(0.000000)	nt232_len7(0.000212)
ENSG00000100991	ENST00000252015	TRPC4AP	90	0
ENSG00000114023	ENST00000232125	FAM162A	280	3.65066	nt85_len15(0.000000)	nt127_len1(3.624426)	nt142_len4(0.026234)	nt163_len9(0.000002)
ENSG00000112874	ENST00000230792	NUDT12	97	0
ENSG00000129152	ENST00000250003	MYOD1	215	0
ENSG00000115738	ENST00000234091	ID2	860	0.086209	nt21_len4(0.086209)	nt72_len54(0.000000)	nt221_len26(0.000000)	nt282_len61(0.000000)	nt467_len14(0.000000)	nt626_len30(0.000000)	nt670_len44(0.000000)
ENSG00000114999	ENST00000233336	TTL	191	0
ENSG00000114115	ENST00000232219	RBP1	111	0
ENSG00000012223	ENST00000231751	LTF	296	0
ENSG00000119729	ENST00000238738	RHOQ	319	0	nt3_len83(0.000000)	nt180_len24(0.000000)
ENSG00000065268	ENST00000251289	WDR18	0	0
ENSG00000126467	ENST00000246801	TSKS	83	0
ENSG00000074695	ENST00000251047	LMAN1	718	19.136	nt45_len17(0.000000)	nt58_len15(0.000000)	nt100_len1(19.135994)	nt277_len24(0.000000)
ENSG00000128011	ENST00000248668	LRFN1	0	0
ENSG00000204252	ENST00000229829	HLA-DOA	76	0
ENSG00000126458	ENST00000246792	RRAS	103	2.19665	nt2_len4(0.036672)	nt8_len2(2.159974)
ENSG00000117226	ENST00000235878	GBP3	177	0
ENSG00000095627	ENST00000251864	TDRD1	153	0
ENSG00000128342	ENST00000249075	LIF	156	0.509638	nt87_len3(0.509638)
ENSG00000130052	ENST00000252336	STARD8	372	13.9904	nt85_len16(0.000000)	nt307_len1(13.990395)
ENSG00000007372	ENST00000241001	PAX6	341	4.6e-05	nt8_len65(0.000000)	nt11_len64(0.000000)	nt195_len8(0.000046)
ENSG00000123999	ENST00000243786	INHA	180	0	nt51_len31(0.000000)	nt81_len21(0.000000)
ENSG00000115266	ENST00000238483	APC2	202	0
ENSG00000131979	ENST00000254299	GCH1	0	0
ENSG00000125458	ENST00000245552	NT5C	88	0
ENSG00000079435	ENST00000244289	LIPE	277	3.79623	nt136_len13(0.000000)	nt144_len2(3.585403)	nt174_len4(0.162695)	nt185_len4(0.048129)
ENSG00000100365	ENST00000248899	NCF4	184	0
ENSG00000125810	ENST00000246006	CD93	148	0
ENSG00000197343	ENST00000252713	ZNF655	237	0	nt31_len45(0.000000)
ENSG00000225569	ENST00000233836	CCT4P2	0	0
ENSG00000131080	ENST00000253392	EDA2R	0	0
ENSG00000203485	ENST00000252527	INF2	0	0
ENSG00000131462	ENST00000251413	TUBG1	62	0
ENSG00000125823	ENST00000246020	CSTL1	20	0
ENSG00000137185	ENST00000252207	ZSCAN9	148	0
ENSG00000092208	ENST00000250379	GEMIN2	0	0
ENSG00000124568	ENST00000244527	SLC17A1	116	0
ENSG00000123219	ENST00000242872	CENPK	58	0
ENSG00000119655	ENST00000238633	NPC2	17	0
ENSG00000112461	ENST00000230223	OR5V1	82	0	nt13_len14(0.000000)
ENSG00000004838	ENST00000231749	ZMYND10	1273	37.304	nt1_len1(13.453254)	nt50_len9(0.000006)	nt66_len28(0.000000)	nt145_len64(0.000000)	nt149_len24(0.000000)	nt311_len45(0.000000)	nt319_len6(0.000685)	nt443_len1(11.453221)	nt518_len9(0.000017)	nt649_len18(0.000000)	nt702_len33(0.000000)	nt712_len5(0.010731)	nt735_len22(0.000000)	nt852_len96(0.000000)	nt1009_len11(0.000000)	nt1126_len29(0.000000)	nt1210_len1(12.386052)
ENSG00000126759	ENST00000247153	CFP	242	0	nt54_len17(0.000000)	nt66_len13(0.000000)	nt154_len19(0.000000)
ENSG00000170954	ENST00000243643	ZNF415	104	0
ENSG00000115232	ENST00000233573	ITGA4	227	0
ENSG00000131791	ENST00000254101	PRKAB2	139	0
ENSG00000130699	ENST00000252996	TAF4	0	0
ENSG00000131400	ENST00000253719	NAPSA	209	0	nt7_len35(0.000000)	nt95_len12(0.000000)
ENSG00000126233	ENST00000246515	SLURP1	26	0
ENSG00000011083	ENST00000230671	SLC6A7	371	0
ENSG00000126088	ENST00000246337	UROD	119	0	nt6_len23(0.000000)
ENSG00000129195	ENST00000250056	FAM64A	83	0
ENSG00000127337	ENST00000247843	YEATS4	270	0	nt71_len11(0.000000)
ENSG00000124702	ENST00000244670	KLHDC3	591	0.370855	nt51_len11(0.000000)	nt70_len91(0.000000)	nt273_len3(0.368568)	nt349_len27(0.000000)	nt412_len6(0.002286)	nt433_len17(0.000000)	nt448_len12(0.000000)
ENSG00000112983	ENST00000230901	BRD8	16	0
ENSG00000097046	ENST00000234626	CDC7	119	3.3734	nt71_len1(3.373399)
ENSG00000125931	ENST00000246139	CITED1	576	6.62048	nt7_len2(3.099206)	nt18_len2(2.916097)	nt156_len3(0.605180)
ENSG00000112079	ENST00000229812	STK38	286	0
ENSG00000010810	ENST00000229471	FYN	103	0
ENSG00000170465	ENST00000252250	KRT6C	48	0
ENSG00000132000	ENST00000254320	PODNL1	216	0
ENSG00000117616	ENST00000243189	RSRP1	277	0	nt5_len38(0.000000)
ENSG00000124217	ENST00000244051	MOCS3	17	0
ENSG00000127311	ENST00000247815	HELB	59	0	nt2_len12(0.000000)
ENSG00000112146	ENST00000244426	FBXO9	172	19.0944	nt2_len31(0.000000)	nt134_len1(19.094418)
ENSG00000125878	ENST00000246080	TCF15	161	0
ENSG00000124089	ENST00000243911	MC3R	112	0
ENSG00000055332	ENST00000233057	EIF2AK2	323	0.010849	nt180_len5(0.010849)
ENSG00000131652	ENST00000253952	THOC6	263	0	nt86_len27(0.000000)
ENSG00000125459	ENST00000245564	MSTO1	24	0
ENSG00000282608	ENST00000241356	ADORA3	406	0.180724	nt36_len13(0.000000)	nt164_len4(0.120247)	nt204_len4(0.060476)	nt263_len22(0.000000)
ENSG00000127220	ENST00000247706	ABHD8	240	17.9523	nt72_len4(0.063995)	nt143_len1(17.888285)
ENSG00000131730	ENST00000254035	CKMT2	113	0
ENSG00000124370	ENST00000244217	MCEE	18	0
ENSG00000128245	ENST00000248975	YWHAH	273	0
ENSG00000132017	ENST00000254337	DCAF15	21	0
ENSG00000126368	ENST00000246672	NR1D1	631	0.000449	nt21_len38(0.000000)	nt409_len63(0.000000)	nt601_len6(0.000449)
ENSG00000138111	ENST00000238936	TMEM180	237	1.4e-05	nt165_len16(0.000000)	nt186_len9(0.000014)
ENSG00000125457	ENST00000245551	MIF4GD	80	0
ENSG00000130758	ENST00000253055	MAP3K10	288	0	nt158_len30(0.000000)
ENSG00000131873	ENST00000254190	CHSY1	476	0.098227	nt13_len123(0.000000)	nt231_len4(0.098227)	nt325_len19(0.000000)
ENSG00000131738	ENST00000251646	KRT33B	50	0
ENSG00000084764	ENST00000233121	MAPRE3	198	0
ENSG00000041515	ENST00000251041	MYO16	41	23.8891	nt11_len1(23.889071)
ENSG00000105939	ENST00000242351	ZC3HAV1	317	0
ENSG00000232036	ENST00000245811	GS1-115G20.2	0	0
ENSG00000117682	ENST00000236342	DHDDS	93	0
ENSG00000126249	ENST00000246535	PDCD2L	47	0
ENSG00000117281	ENST00000235933	CD160	84	0
ENSG00000016490	ENST00000234701	CLCA1	351	0.075858	nt0_len11(0.000000)	nt15_len6(0.003106)	nt19_len10(0.000000)	nt59_len4(0.072441)	nt78_len7(0.000310)	nt108_len19(0.000000)
ENSG00000103111	ENST00000248248	MON1B	350	0.024739	nt142_len5(0.024739)	nt273_len18(0.000000)
ENSG00000116132	ENST00000239461	PRRX1	313	0	nt66_len65(0.000000)
ENSG00000124602	ENST00000244565	UNC5CL	117	0
ENSG00000127362	ENST00000247879	TAS2R3	62	0	nt11_len14(0.000000)
ENSG00000196757	ENST00000254321	ZNF700	143	0
ENSG00000114854	ENST00000232975	TNNC1	55	0
ENSG00000127838	ENST00000248451	PNKD	144	13.809	nt34_len1(13.809007)
ENSG00000128040	ENST00000248701	SPINK2	80	0
ENSG00000112167	ENST00000229903	SAYSD1	100	0
ENSG00000119705	ENST00000238688	SLIRP	33	0
ENSG00000124091	ENST00000243913	GCNT7	1072	0.005932	nt29_len89(0.000000)	nt71_len75(0.000000)	nt153_len50(0.000000)	nt174_len43(0.000000)	nt192_len37(0.000000)	nt211_len26(0.000000)	nt254_len14(0.000000)	nt295_len30(0.000000)	nt302_len6(0.002247)	nt361_len8(0.000092)	nt374_len35(0.000000)	nt498_len13(0.000000)	nt568_len9(0.000007)	nt669_len11(0.000000)	nt681_len7(0.000465)	nt701_len64(0.000000)	nt832_len6(0.003120)	nt849_len48(0.000000)	nt936_len19(0.000000)
ENSG00000112941	ENST00000230859	PAPD7	977	0	nt61_len32(0.000000)	nt159_len15(0.000000)	nt607_len23(0.000000)
ENSG00000131368	ENST00000253686	MRPS25	141	0
ENSG00000132005	ENST00000254325	RFX1	235	0
ENSG00000114767	ENST00000232888	RRP9	74	0
ENSG00000122705	ENST00000242285	CLTA	120	0
ENSG00000113734	ENST00000231668	BNIP1	104	0
ENSG00000124939	ENST00000244930	SCGB2A1	64	0
ENSG00000129562	ENST00000250498	DAD1	112	0
ENSG00000129518	ENST00000250454	EAPP	82	0
[truncated: 63,535 more rows]
[truncated: 68 more columns]
