# Supplementary material for: Identification of transcripts with short stuORFs as targets for DENR•MCTS1-dependent translation in human cells
Source: Sci Rep. 2017 Jun 16;7:3722. doi: 10.1038/s41598-017-03949-6 (PMC5473865; doi:10.1038/s41598-017-03949-6)
Supplement: Supplementary file 3 — Table S2 [file 41598_2017_3949_MOESM3_ESM.xls]

## Sheet: output_aggregate.txt
Supplemental Table S2: Aggregated information on stuORF scores per human gene. The minimum and maximum DENR-dependent regulation for all transcript isoforms of individual genes is shown.
ENSEMBL Gene ID	Gene Symbol	min DENR regulation	max DENR regulation
ENSG00000000003	TSPAN6	0	0.088885
ENSG00000000005	TNMD	0	10.0365
ENSG00000000419	DPM1	0	0
ENSG00000000457	SCYL3	0	1.76826
ENSG00000000460	C1orf112	0	2.17549
ENSG00000000938	FGR	0	12.0066
ENSG00000000971	CFH	0	0.192347
ENSG00000001036	FUCA2	0	0
ENSG00000001084	GCLC	0	14.7081
ENSG00000001167	NFYA	0	0
ENSG00000001460	STPG1	0	3.57108
ENSG00000001461	NIPAL3	0	0.684339
ENSG00000001497	LAS1L	0	0
ENSG00000001561	ENPP4	0	0
ENSG00000001617	SEMA3F	0	0.127858
ENSG00000001626	CFTR	0	3.18809
ENSG00000001629	ANKIB1	0	16.5411
ENSG00000001630	CYP51A1	0	2.08157
ENSG00000001631	KRIT1	0	31.9265
ENSG00000002016	RAD52	0	0.012349
ENSG00000002079	MYH16	0	0
ENSG00000002330	BAD	0	0
ENSG00000002549	LAP3	0	0.007099
ENSG00000002586	CD99	0	0
ENSG00000002587	HS3ST1	0.376697	0.376697
ENSG00000002726	AOC1	0	36.2955
ENSG00000002745	WNT16	0	0
ENSG00000002746	HECW1	0	1.7e-05
ENSG00000002822	MAD1L1	0	10.052
ENSG00000002834	LASP1	0	0
ENSG00000002919	SNX11	0	0.00027
ENSG00000002933	TMEM176A	0	16.6861
ENSG00000003056	M6PR	0	0.002588
ENSG00000003096	KLHL13	0	67.9722
ENSG00000003137	CYP26B1	0	0
ENSG00000003147	ICA1	0	0
ENSG00000003249	DBNDD1	0	0.089459
ENSG00000003393	ALS2	0	5.19984
ENSG00000003400	CASP10	0	0.002878
ENSG00000003402	CFLAR	0	26.4028
ENSG00000003436	TFPI	0	15.734
ENSG00000003509	NDUFAF7	0	4.10301
ENSG00000003756	RBM5	0	9.75872
ENSG00000003987	MTMR7	0	0
ENSG00000003989	SLC7A2	0	0
ENSG00000004059	ARF5	0	0
ENSG00000004139	SARM1	0	0
ENSG00000004142	POLDIP2	0	0
ENSG00000004399	PLXND1	0	0
ENSG00000004455	AK2	0	0
ENSG00000004468	CD38	0	0
ENSG00000004478	FKBP4	0	7e-06
ENSG00000004487	KDM1A	0	0
ENSG00000004534	RBM6	0	18.0498
ENSG00000004660	CAMKK1	0	0
ENSG00000004700	RECQL	0	0
ENSG00000004766	VPS50	0	0.559602
ENSG00000004776	HSPB6	0	0.105766
ENSG00000004777	ARHGAP33	0	5.9e-05
ENSG00000004779	NDUFAB1	0	7.12877
ENSG00000004799	PDK4	0	0
ENSG00000004809	SLC22A16	0	0
ENSG00000004838	ZMYND10	0	37.304
ENSG00000004846	ABCB5	0	19.2519
ENSG00000004848	ARX	0	0
ENSG00000004864	SLC25A13	0	0
ENSG00000004866	ST7	0	22.2046
ENSG00000004897	CDC27	0	0
ENSG00000004939	SLC4A1	0	0.000561
ENSG00000004948	CALCR	0	4.03919
ENSG00000004961	HCCS	0	0
ENSG00000004975	DVL2	0	0
ENSG00000005001	PRSS22	0	0
ENSG00000005007	UPF1	0	0
ENSG00000005020	SKAP2	0	2e-06
ENSG00000005022	SLC25A5	0	0
ENSG00000005059	CCDC109B	0	0.486884
ENSG00000005073	HOXA11	0	1e-06
ENSG00000005075	POLR2J	0	0
ENSG00000005100	DHX33	0	0
ENSG00000005102	MEOX1	0	9e-06
ENSG00000005108	THSD7A	0	0
ENSG00000005156	LIG3	0	12.8806
ENSG00000005175	RPAP3	0	6.74786
ENSG00000005187	ACSM3	0	10.7532
ENSG00000005189	AC004381.6	0	0.000418
ENSG00000005194	CIAPIN1	0	0
ENSG00000005206	SPPL2B	0	0
ENSG00000005238	FAM214B	0	20.9556
ENSG00000005243	COPZ2	0	0
ENSG00000005249	PRKAR2B	0	0
ENSG00000005302	MSL3	0	0.71708
ENSG00000005339	CREBBP	0	0.002571
ENSG00000005379	BZRAP1	0	0.163754
ENSG00000005381	MPO	0	0
ENSG00000005421	PON1	0	0
ENSG00000005436	GCFC2	0	0
ENSG00000005448	WDR54	0	0
ENSG00000005469	CROT	0	0
ENSG00000005471	ABCB4	0	82.0995
ENSG00000005483	KMT2E	0	0.011758
ENSG00000005486	RHBDD2	0	0
ENSG00000005513	SOX8	0	0
ENSG00000005700	IBTK	0	0.539456
ENSG00000005801	ZNF195	0	3.53123
ENSG00000005810	MYCBP2	0	0
ENSG00000005812	FBXL3	0	14.7081
ENSG00000005844	ITGAL	0	8e-06
ENSG00000005882	PDK2	0	0
ENSG00000005884	ITGA3	0	0
ENSG00000005889	ZFX	0	0.077552
ENSG00000005893	LAMP2	0	0
ENSG00000005961	ITGA2B	0	0
ENSG00000005981	ASB4	0	0
ENSG00000006007	GDE1	0	3.40571
ENSG00000006015	C19orf60	0	0
ENSG00000006016	CRLF1	0	0
ENSG00000006025	OSBPL7	0	1e-06
ENSG00000006042	TMEM98	0	20.9086
ENSG00000006047	YBX2	0	0
ENSG00000006059	KRT33A	0	0
ENSG00000006062	MAP3K14	0	0.120247
ENSG00000006071	ABCC8	0	0
ENSG00000006116	CACNG3	1.46023	1.46023
ENSG00000006118	TMEM132A	0	5.7e-05
ENSG00000006125	AP2B1	0	5.79928
ENSG00000006128	TAC1	0	0
ENSG00000006194	ZNF263	0	0.445324
ENSG00000006210	CX3CL1	0	19.3384
ENSG00000006282	SPATA20	0	31.842
ENSG00000006283	CACNA1G	0	2e-06
ENSG00000006327	TNFRSF12A	0	15.9406
ENSG00000006377	DLX6	0	0
ENSG00000006432	MAP3K9	0	0.782337
ENSG00000006451	RALA	0	0.014969
ENSG00000006453	BAIAP2L1	0	0
ENSG00000006459	KDM7A	0	0
ENSG00000006468	ETV1	0	15.8449
ENSG00000006530	AGK	0	0
ENSG00000006534	ALDH3B1	0	0
ENSG00000006555	TTC22	0	0
ENSG00000006576	PHTF2	0	0.095696
ENSG00000006606	CCL26	0	18.7243
ENSG00000006607	FARP2	0	13.6524
ENSG00000006611	USH1C	0	0.012551
ENSG00000006625	GGCT	0	0
ENSG00000006634	DBF4	0	18.1275
ENSG00000006638	TBXA2R	0	0.378315
ENSG00000006652	IFRD1	0	64.3754
ENSG00000006659	LGALS14	0	0.249168
ENSG00000006695	COX10	0	0.000532
ENSG00000006704	GTF2IRD1	0	18.7252
ENSG00000006712	PAF1	0	0
ENSG00000006715	VPS41	0	2.86644
ENSG00000006740	ARHGAP44	0	42.3589
ENSG00000006744	ELAC2	0	12.9649
ENSG00000006747	SCIN	0	1.18649
ENSG00000006756	ARSD	0	0
ENSG00000006757	PNPLA4	0	14.8048
ENSG00000006788	MYH13	0	0.001282
ENSG00000006831	ADIPOR2	0	0
ENSG00000006837	CDKL3	0	7.86364
ENSG00000007001	UPP2	0	0.002285
ENSG00000007038	PRSS21	0	0
ENSG00000007047	MARK4	0	0
ENSG00000007062	PROM1	0	8.45602
ENSG00000007080	CCDC124	0	0.014615
ENSG00000007129	CEACAM21	0	9.28134
ENSG00000007168	PAFAH1B1	0	0.011184
ENSG00000007171	NOS2	0	0
ENSG00000007174	DNAH9	0	0.003944
ENSG00000007202	KIAA0100	0	8.64432
ENSG00000007216	SLC13A2	0	0
ENSG00000007237	GAS7	0	20.2493
ENSG00000007255	TRAPPC6A	0	0
ENSG00000007264	MATK	0	0.287006
ENSG00000007306	CEACAM7	0	15.2289
ENSG00000007312	CD79B	0	0
ENSG00000007314	SCN4A	0	0
ENSG00000007341	ST7L	0	23.7342
ENSG00000007350	TKTL1	0	33.3213
ENSG00000007372	PAX6	0	0.421987
ENSG00000007376	RPUSD1	0	0
ENSG00000007384	RHBDF1	0	0
ENSG00000007392	LUC7L	0	12.187
ENSG00000007402	CACNA2D2	0	0
ENSG00000007516	BAIAP3	0	1.3e-05
ENSG00000007520	TSR3	0	0
ENSG00000007541	PIGQ	0	0
ENSG00000007545	CRAMP1	0	0
ENSG00000007866	TEAD3	0	0
ENSG00000007908	SELE	0	0
ENSG00000007923	DNAJC11	0	0
ENSG00000007933	FMO3	0	0
ENSG00000007944	MYLIP	0	10.4306
ENSG00000007952	NOX1	0	0.088297
ENSG00000007968	E2F2	0	0.010896
ENSG00000008018	PSMB1	0	0
ENSG00000008056	SYN1	0	0
ENSG00000008083	JARID2	0	0.002031
ENSG00000008086	CDKL5	0	18.5228
ENSG00000008118	CAMK1G	0	0
ENSG00000008128	CDK11A	0	13.2503
ENSG00000008130	NADK	0	12.7968
ENSG00000008196	TFAP2B	0	0.001368
ENSG00000008197	TFAP2D	0	0
ENSG00000008226	DLEC1	0	0
ENSG00000008256	CYTH3	0	0
ENSG00000008277	ADAM22	0	0.963475
ENSG00000008282	SYPL1	0	0
ENSG00000008283	CYB561	0	2.02538
ENSG00000008294	SPAG9	0	8e-06
ENSG00000008300	CELSR3	0	0
ENSG00000008311	AASS	0	0
ENSG00000008323	PLEKHG6	0	14.9094
ENSG00000008324	SS18L2	0	0
ENSG00000008382	MPND	0	0
ENSG00000008394	MGST1	0	0.509638
ENSG00000008405	CRY1	0	0.000409
ENSG00000008438	PGLYRP1	0	0
ENSG00000008441	NFIX	0	0
ENSG00000008513	ST3GAL1	0	19.9976
ENSG00000008516	MMP25	0	0
ENSG00000008517	IL32	0	0
ENSG00000008710	PKD1	0	0.010034
ENSG00000008735	MAPK8IP2	0	0
ENSG00000008838	MED24	0	31.6987
ENSG00000008853	RHOBTB2	0	8.26168
ENSG00000008869	HEATR5B	0	0
ENSG00000008952	SEC62	0	0
ENSG00000008988	RPS20	0	0.017969
ENSG00000009307	CSDE1	0	0.329185
ENSG00000009335	UBE3C	0	2.51518
ENSG00000009413	REV3L	0	7.07028
ENSG00000009694	TENM1	0	0
ENSG00000009709	PAX7	0	0
ENSG00000009724	MASP2	0	0
ENSG00000009765	IYD	0	0
ENSG00000009780	FAM76A	0	0
ENSG00000009790	TRAF3IP3	0	1.49395
ENSG00000009830	POMT2	0	0.019139
ENSG00000009844	VTA1	0	0
ENSG00000009950	MLXIPL	0	0
ENSG00000009954	BAZ1B	0	6e-06
ENSG00000010017	RANBP9	0	0
ENSG00000010030	ETV7	0	14.205
ENSG00000010072	SPRTN	0	0.456247
ENSG00000010165	METTL13	0	0.003382
ENSG00000010219	DYRK4	0	0
ENSG00000010244	ZNF207	0	19.5763
ENSG00000010256	UQCRC1	0	0
ENSG00000010270	STARD3NL	0	9.51741
ENSG00000010278	CD9	0	0.000428
ENSG00000010282	HHATL	0	22.4911
ENSG00000010292	NCAPD2	0	0
ENSG00000010295	IFFO1	0	0.012013
ENSG00000010310	GIPR	0	0
ENSG00000010318	PHF7	0	2.35119
ENSG00000010319	SEMA3G	0	0
ENSG00000010322	NISCH	0	0
ENSG00000010327	STAB1	0	0
ENSG00000010361	FUZ	0	0.001749
ENSG00000010379	SLC6A13	0	0
ENSG00000010404	IDS	0	0.002703
ENSG00000010438	PRSS3	0	0
ENSG00000010539	ZNF200	0	0.002073
ENSG00000010610	CD4	0	0
ENSG00000010626	LRRC23	0	0
ENSG00000010671	BTK	0	5.3e-05
ENSG00000010704	HFE	0	0
ENSG00000010803	SCMH1	0	28.288
ENSG00000010810	FYN	0	15.9858
ENSG00000010818	HIVEP2	0	3.38899
ENSG00000010932	FMO1	0	0
ENSG00000011007	TCEB3	0	0
ENSG00000011009	LYPLA2	0	4e-06
ENSG00000011021	CLCN6	0	29.1811
ENSG00000011028	MRC2	0	13.5524
ENSG00000011052	NME1-NME2	0	3.00626
ENSG00000011083	SLC6A7	0	0
ENSG00000011105	TSPAN9	0	0
ENSG00000011114	BTBD7	0	0.337126
ENSG00000011132	APBA3	0	0.695566
ENSG00000011143	MKS1	0	0
ENSG00000011198	ABHD5	0	2.3e-05
ENSG00000011201	ANOS1	0	0
ENSG00000011243	AKAP8L	0	0
ENSG00000011258	MBTD1	0	0.41631
ENSG00000011260	UTP18	0	0
ENSG00000011275	RNF216	0	0.113029
ENSG00000011295	TTC19	0	0
ENSG00000011304	PTBP1	0	3e-06
ENSG00000011332	DPF1	0	14.9405
ENSG00000011347	SYT7	0	0
ENSG00000011376	LARS2	0	0.627954
ENSG00000011405	PIK3C2A	0	0
ENSG00000011422	PLAUR	0	0
ENSG00000011426	ANLN	0	1.54557
ENSG00000011451	WIZ	0	0.585755
ENSG00000011454	RABGAP1	0	2.99552
ENSG00000011465	DCN	0	22.3346
ENSG00000011478	QPCTL	0	0
ENSG00000011485	PPP5C	0	0.226428
ENSG00000011523	CEP68	0	0.184331
ENSG00000011566	MAP4K3	0	0.002414
ENSG00000011590	ZBTB32	0	4.81055
ENSG00000011600	TYROBP	0	0
ENSG00000011638	TMEM159	0	0.012676
ENSG00000011677	GABRA3	0	0
ENSG00000012048	BRCA1	0	9.3901
ENSG00000012061	ERCC1	0	0.43199
ENSG00000012124	CD22	0	0.246901
ENSG00000012171	SEMA3B	0	0
ENSG00000012174	MBTPS2	0	0.018007
ENSG00000012211	PRICKLE3	0	0
ENSG00000012223	LTF	0	0.000123
ENSG00000012232	EXTL3	0	1.81705
ENSG00000012504	NR1H4	0	0.000615
ENSG00000012660	ELOVL5	0	0.154077
ENSG00000012779	ALOX5	0	0
ENSG00000012817	KDM5D	0	0.000315
ENSG00000012822	CALCOCO1	0	1.74199
ENSG00000012963	UBR7	0	0
ENSG00000012983	MAP4K5	0	0.086789
ENSG00000013016	EHD3	0	1e-05
ENSG00000013275	PSMC4	0	0.019347
ENSG00000013288	MAN2B2	0	0
ENSG00000013293	SLC7A14	0	0.000212
ENSG00000013297	CLDN11	0	0
ENSG00000013306	SLC25A39	0	0.564492
ENSG00000013364	MVP	0	4.38898
ENSG00000013374	NUB1	0	0
ENSG00000013375	PGM3	0	2.71413
ENSG00000013392	RWDD2A	0	0
ENSG00000013441	CLK1	0	2.23161
ENSG00000013503	POLR3B	0	8.42831
ENSG00000013523	ANGEL1	0	0.938895
ENSG00000013561	RNF14	0	5.20787
ENSG00000013563	DNASE1L1	0	0.221473
ENSG00000013573	DDX11	0	0.00424
ENSG00000013583	HEBP1	0	0
ENSG00000013588	GPRC5A	0	0.090042
ENSG00000013619	MAMLD1	0	0.027738
ENSG00000013725	CD6	0	1.4e-05
ENSG00000013810	TACC3	0	0.000891
ENSG00000014123	UFL1	0	0
ENSG00000014138	POLA2	0	4.52062
ENSG00000014164	ZC3H3	0	0
ENSG00000014216	CAPN1	0	0
ENSG00000014257	ACPP	0	0
ENSG00000014641	MDH1	0	26.2311
ENSG00000014824	SLC30A9	0	0
ENSG00000014914	MTMR11	0	0
ENSG00000014919	COX15	0	0
ENSG00000015133	CCDC88C	0	8.08711
ENSG00000015153	YAF2	0	0
ENSG00000015171	ZMYND11	0	19.2194
ENSG00000015285	WAS	0	1.6e-05
ENSG00000015413	DPEP1	0	3.8e-05
ENSG00000015475	BID	0	0
ENSG00000015479	MATR3	0	16.6288
ENSG00000015520	NPC1L1	0	0
ENSG00000015532	XYLT2	0	0
ENSG00000015568	RGPD5	0	0.000116
ENSG00000015592	STMN4	0	0
ENSG00000015676	NUDCD3	0	0
ENSG00000016082	ISL1	0	0
ENSG00000016391	CHDH	5.32637	5.69333
ENSG00000016402	IL20RA	0	13.63
ENSG00000016490	CLCA1	0	0.075858
ENSG00000016602	CLCA4	0	0
ENSG00000016864	GLT8D1	0	20.025
ENSG00000017260	ATP2C1	0	31.7095
ENSG00000017427	IGF1	0	33.5331
ENSG00000017483	SLC38A5	0	0
ENSG00000017797	RALBP1	0.505224	4.34094
ENSG00000018189	RUFY3	0	3.16047
ENSG00000018236	CNTN1	0	19.348
ENSG00000018280	SLC11A1	0	11.9341
ENSG00000018408	WWTR1	0	13.6004
ENSG00000018510	AGPS	0	0
ENSG00000018607	ZNF806	0	0
ENSG00000018610	CXorf56	0	0.000377
ENSG00000018625	ATP1A2	0	0
ENSG00000018699	TTC27	0	0.437156
ENSG00000018869	ZNF582	0	0
ENSG00000019102	VSIG2	0	0
ENSG00000019144	PHLDB1	0	2e-06
ENSG00000019169	MARCO	0	3.68032
ENSG00000019186	CYP24A1	0	2.42916
ENSG00000019485	PRDM11	0	0
ENSG00000019505	SYT13	0	0
ENSG00000019549	SNAI2	1.89572	1.89572
ENSG00000019582	CD74	0	0
ENSG00000019991	HGF	0	3.75331
ENSG00000019995	ZRANB1	0	20.0016
ENSG00000020129	NCDN	0	1.98431
ENSG00000020181	ADGRA2	0	0
ENSG00000020219	CCT8L1P	0	0
ENSG00000020256	ZFP64	0	16.4693
ENSG00000020426	MNAT1	0	0
ENSG00000020577	SAMD4A	0	0.927616
ENSG00000020633	RUNX3	0	0
ENSG00000020922	MRE11A	0	0.000409
ENSG00000021300	PLEKHB1	0	22.39
ENSG00000021355	SERPINB1	0	0
ENSG00000021461	CYP3A43	0	0
ENSG00000021488	SLC7A9	0	0
ENSG00000021574	SPAST	0	0
ENSG00000021645	NRXN3	0	0.878677
ENSG00000021762	OSBPL5	0	1.41868
ENSG00000021776	AQR	0	0
ENSG00000021826	CPS1	0	19.1598
ENSG00000021852	C8B	0	12.4336
ENSG00000022267	FHL1	0	10.3403
ENSG00000022277	RTFDC1	0	0
ENSG00000022355	GABRA1	0	3.5854
ENSG00000022556	NLRP2	0	20.5153
ENSG00000022567	SLC45A4	0	0
ENSG00000022840	RNF10	0	0.466159
ENSG00000022976	ZNF839	0	0.112163
ENSG00000023041	ZDHHC6	0	4.02348
ENSG00000023171	GRAMD1B	0	1.49885
ENSG00000023191	RNH1	0	2.49628
ENSG00000023228	NDUFS1	0	12.7709
ENSG00000023287	RB1CC1	0	0.056165
ENSG00000023318	ERP44	0	0
ENSG00000023330	ALAS1	0	0.001598
ENSG00000023445	BIRC3	0	69.6157
ENSG00000023516	AKAP11	0	0
ENSG00000023572	GLRX2	0	4.19302
ENSG00000023608	SNAPC1	0	0
ENSG00000023697	DERA	0	33.1575
ENSG00000023734	STRAP	0	0.001135
ENSG00000023839	ABCC2	0	0
ENSG00000023892	DEF6	0	0
ENSG00000023902	PLEKHO1	0	2.48092
ENSG00000023909	GCLM	0	0
ENSG00000024048	UBR2	0	0
ENSG00000024422	EHD2	0	0
ENSG00000024526	DEPDC1	0	2.31893
ENSG00000024862	CCDC28A	0	14.8366
ENSG00000025039	RRAGD	0	0.015634
ENSG00000025156	HSF2	0	0
ENSG00000025293	PHF20	0	2.70823
ENSG00000025423	HSD17B6	0	0.209826
ENSG00000025434	NR1H3	0	12.4738
ENSG00000025708	TYMP	0	0
ENSG00000025770	NCAPH2	0	8.9e-05
ENSG00000025772	TOMM34	0	0
ENSG00000025796	SEC63	0	0
ENSG00000025800	KPNA6	0	0
ENSG00000026025	VIM	0	0.08236
ENSG00000026036	RTEL1-TNFRSF6B	0	1e-06
ENSG00000026103	FAS	0	0
ENSG00000026297	RNASET2	0	0.021571
ENSG00000026508	CD44	0	0
ENSG00000026559	KCNG1	0	15.5122
ENSG00000026652	AGPAT4	0	0
ENSG00000026751	SLAMF7	0	0.191805
ENSG00000026950	BTN3A1	0	0.063222
ENSG00000027001	MIPEP	0	0
ENSG00000027075	PRKCH	0	17.4274
ENSG00000027644	INSRR	0	0
ENSG00000027697	IFNGR1	0	18.4414
ENSG00000027847	B4GALT7	0	0
ENSG00000027869	SH2D2A	0	0.552624
ENSG00000028116	VRK2	0	24.1129
ENSG00000028137	TNFRSF1B	0	0
ENSG00000028203	VEZT	0	0.563087
ENSG00000028277	POU2F2	0	0
ENSG00000028310	BRD9	0	18.1627
ENSG00000028528	SNX1	0	10.4514
ENSG00000028839	TBPL1	0	8.44666
ENSG00000029153	ARNTL2	0	0
ENSG00000029363	BCLAF1	0	1.6e-05
ENSG00000029364	SLC39A9	0	0.03347
ENSG00000029534	ANK1	0	0
ENSG00000029559	IBSP	0	0
ENSG00000029639	TFB1M	0	0
ENSG00000029725	RABEP1	0	0
ENSG00000029993	HMGB3	0	0
ENSG00000030066	NUP160	0	0
ENSG00000030110	BAK1	2.44636	2.44636
ENSG00000030304	MUSK	0	23.3072
ENSG00000030419	IKZF2	0	0.340195
ENSG00000030582	GRN	0	12.641
ENSG00000031003	FAM13B	0	0.102875
ENSG00000031081	ARHGAP31	2e-06	0.640654
ENSG00000031691	CENPQ	0.000298	0.000298
ENSG00000031698	SARS	0	0
ENSG00000031823	RANBP3	0	0.465863
ENSG00000032219	ARID4A	0	23.437
ENSG00000032389	TSSC1	0	0
ENSG00000032444	PNPLA6	0	5.1e-05
ENSG00000032742	IFT88	0	0
ENSG00000033011	ALG1	0	15.5333
ENSG00000033030	ZCCHC8	0	20.1738
ENSG00000033050	ABCF2	0	0
ENSG00000033100	CHPF2	0	6.8e-05
ENSG00000033122	LRRC7	0	24.048
ENSG00000033170	FUT8	0	57.608
ENSG00000033178	UBA6	0	0
ENSG00000033327	GAB2	0	2e-06
ENSG00000033627	ATP6V0A1	0	7.2e-05
ENSG00000033800	PIAS1	0	2.33349
ENSG00000033867	SLC4A7	0	0
ENSG00000034053	APBA2	0	20.2399
ENSG00000034152	MAP2K3	0	0.009859
ENSG00000034239	EFCAB1	0	0
ENSG00000034510	TMSB10	0	0
ENSG00000034533	ASTE1	0	20.0042
ENSG00000034677	RNF19A	0	28.3575
ENSG00000034693	PEX3	0	0
ENSG00000034713	GABARAPL2	0	1e-06
ENSG00000034971	MYOC	0	0
ENSG00000035115	SH3YL1	0	40.7327
ENSG00000035141	FAM136A	0	0
ENSG00000035403	VCL	0	0
ENSG00000035499	DEPDC1B	0	0
ENSG00000035664	DAPK2	0	0.007223
ENSG00000035681	NSMAF	0	0.583212
ENSG00000035687	ADSS	0	0.115129
ENSG00000035720	STAP1	0	0
ENSG00000035862	TIMP2	0	2.188
ENSG00000035928	RFC1	0	0.002179
ENSG00000036054	TBC1D23	0	2.63846
ENSG00000036257	CUL3	0	33.6597
ENSG00000036448	MYOM2	0	0
ENSG00000036473	OTC	0	0
ENSG00000036530	CYP46A1	0	3e-06
ENSG00000036549	ZZZ3	0	0.661428
ENSG00000036565	SLC18A1	0	3.51201
ENSG00000036672	USP2	0	0
ENSG00000036828	CASR	0	0.000556
ENSG00000037042	TUBG2	0	0
ENSG00000037241	RPL26L1	0	0.000324
ENSG00000037280	FLT4	0	0
ENSG00000037474	NSUN2	0	0
ENSG00000037637	FBXO42	0	0.034052
ENSG00000037749	MFAP3	0	20.7848
ENSG00000037757	MRI1	0	0
ENSG00000037897	METTL1	0	0.21305
ENSG00000037965	HOXC8	0	0
ENSG00000038002	AGA	0	0
ENSG00000038210	PI4K2B	0	0
ENSG00000038219	BOD1L1	0	0
ENSG00000038274	MAT2B	0	0.815255
ENSG00000038295	TLL1	0.014457	2.39135
ENSG00000038358	EDC4	0	0
ENSG00000038382	TRIO	0	0.293302
ENSG00000038427	VCAN	0	7.64308
ENSG00000038532	CLEC16A	0	0.332753
ENSG00000038945	MSR1	0	12.3427
ENSG00000039068	CDH1	0	0
ENSG00000039123	SKIV2L2	0	0
ENSG00000039139	DNAH5	0	1.4e-05
ENSG00000039319	ZFYVE16	0	13.4056
ENSG00000039523	FAM65A	0	0.016011
ENSG00000039537	C6	0	18.3323
ENSG00000039560	RAI14	0	15.7835
ENSG00000039600	SOX30	0	0
ENSG00000039650	PNKP	0	4.4e-05
ENSG00000039987	BEST2	0	0.000434
ENSG00000040199	PHLPP2	0	24.3302
ENSG00000040275	SPDL1	0	0.122021
ENSG00000040341	STAU2	0	4.63423
ENSG00000040487	PQLC2	0	0
ENSG00000040531	CTNS	0	0
ENSG00000040608	RTN4R	0	0
ENSG00000040633	PHF23	0	0
ENSG00000040731	CDH10	0	0.017099
ENSG00000040933	INPP4A	0	0.502926
ENSG00000041353	RAB27B	0	3.20896
ENSG00000041357	PSMA4	0	1.84174
ENSG00000041515	MYO16	0	23.8891
ENSG00000041802	LSG1	0	0
ENSG00000041880	PARP3	0	0.459115
ENSG00000041982	TNC	0	3.31936
ENSG00000041988	THAP3	0	0
ENSG00000042062	FAM65C	0	2.04389
ENSG00000042088	TDP1	0	0.215414
ENSG00000042286	AIFM2	0	0
ENSG00000042304	C2orf83	0.006182	0.006182
ENSG00000042317	SPATA7	0	0.002488
ENSG00000042429	MED17	0	0
ENSG00000042445	RETSAT	0	0
ENSG00000042493	CAPG	0	0.000184
ENSG00000042753	AP2S1	0	0
ENSG00000042781	USH2A	0	2.55986
ENSG00000042813	ZPBP	0	15.6373
ENSG00000042832	TG	0	3.73198
ENSG00000042980	ADAM28	0	0
ENSG00000043039	BARX2	0	0
ENSG00000043093	DCUN1D1	0	3.82852
ENSG00000043143	JADE2	0	4e-05
ENSG00000043355	ZIC2	0	0
ENSG00000043462	LCP2	0	0.043555
ENSG00000043514	TRIT1	0	0.941055
ENSG00000043591	ADRB1	0	0
ENSG00000044012	GUCA2B	0	0
ENSG00000044090	CUL7	0	0
ENSG00000044115	CTNNA1	0	0.095639
ENSG00000044446	PHKA2	0	0
ENSG00000044459	CNTLN	0	0
ENSG00000044524	EPHA3	0	0
ENSG00000044574	HSPA5	0	0
ENSG00000046604	DSG2	0	0
ENSG00000046647	GEMIN8	0	8.3e-05
ENSG00000046651	OFD1	0	2.39135
ENSG00000046653	GPM6B	0	13.7837
ENSG00000046774	MAGEC2	0	0
ENSG00000046889	PREX2	0	18.0446
ENSG00000047056	WDR37	0	0
ENSG00000047188	YTHDC2	0	3e-06
ENSG00000047230	CTPS2	0	0
ENSG00000047249	ATP6V1H	0	15.0318
ENSG00000047315	POLR2B	0	0.000512
ENSG00000047346	FAM214A	0	17.5097
ENSG00000047365	ARAP2	0	21.6959
ENSG00000047410	TPR	0	0
ENSG00000047457	CP	0	3e-06
ENSG00000047578	KIAA0556	0	0
ENSG00000047579	DTNBP1	0	0.565721
ENSG00000047597	XK	0	0
ENSG00000047617	ANO2	0	29.0586
ENSG00000047621	C12orf4	0	3.78489
ENSG00000047634	SCML1	0	5.44349
ENSG00000047644	WWC3	0	0.019348
ENSG00000047648	ARHGAP6	0	1.14485
ENSG00000047662	FAM184B	0	0
ENSG00000047849	MAP4	0	0.002923
ENSG00000047932	GOPC	0	0
ENSG00000047936	ROS1	0	0.07206
ENSG00000048028	USP28	0	3.95294
ENSG00000048052	HDAC9	0	22.667
ENSG00000048140	TSPAN17	0	0.0004
ENSG00000048162	NOP16	0	7.5e-05
ENSG00000048342	CC2D2A	0	2.64714
ENSG00000048392	RRM2B	0	0.00988
ENSG00000048405	ZNF800	0	2.17172
ENSG00000048462	TNFRSF17	0	0.000929
ENSG00000048471	SNX29	0	0
ENSG00000048540	LMO3	0	24.8493
ENSG00000048544	MRPS10	0	0
ENSG00000048545	GUCA1A	0	0.175456
ENSG00000048649	RSF1	0	12.5379
ENSG00000048707	VPS13D	0	49.8082
ENSG00000048740	CELF2	0	15.8025
ENSG00000048828	FAM120A	0	0
ENSG00000048991	R3HDM1	0	0.408068
ENSG00000049089	COL9A2	0	0
ENSG00000049130	KITLG	0	16.6499
ENSG00000049167	ERCC8	0	5e-06
ENSG00000049192	ADAMTS6	0	2.16297
ENSG00000049239	H6PD	0	0
ENSG00000049245	VAMP3	0	0.000562
ENSG00000049246	PER3	0	1.8e-05
ENSG00000049247	UTS2	0	0.536609
ENSG00000049249	TNFRSF9	0	0
ENSG00000049283	EPN3	0	0.012389
ENSG00000049323	LTBP1	0	0.357777
ENSG00000049449	RCN1	0	0.058512
ENSG00000049540	ELN	0	0.000442
ENSG00000049541	RFC2	0	0.095492
ENSG00000049618	ARID1B	0	1.1e-05
ENSG00000049656	CLPTM1L	0	0
ENSG00000049759	NEDD4L	0	11.7128
ENSG00000049768	FOXP3	0	0
ENSG00000049769	PPP1R3F	0	5.77383
ENSG00000049860	HEXB	0	0.587685
ENSG00000049883	PTCD2	0	4.88604
ENSG00000050030	KIAA2022	0	0.36379
ENSG00000050130	JKAMP	0	0.59713
ENSG00000050165	DKK3	0	2.53716
ENSG00000050327	ARHGEF5	0	17.2389
ENSG00000050344	NFE2L3	0	0
ENSG00000050393	MCUR1	0	0.000377
ENSG00000050405	LIMA1	0	11.5792
ENSG00000050426	LETMD1	0	10.1041
ENSG00000050438	SLC4A8	0	7.4e-05
ENSG00000050555	LAMC3	0	0
ENSG00000050628	PTGER3	0	0
ENSG00000050730	TNIP3	0	2.00018
ENSG00000050748	MAPK9	0	17.9669
ENSG00000050767	COL23A1	0	0
ENSG00000050820	BCAR1	0	9.27919
ENSG00000051009	FAM160A2	0	0.076159
ENSG00000051108	HERPUD1	0	0
ENSG00000051128	HOMER3	0	0.65163
ENSG00000051180	RAD51	0	2.31385
ENSG00000051341	POLQ	0	0
ENSG00000051382	PIK3CB	0	6.05952
ENSG00000051523	CYBA	0	0
ENSG00000051596	THOC3	0	0
ENSG00000051620	HEBP2	0	0
ENSG00000051825	MPHOSPH9	0	6e-06
ENSG00000052126	PLEKHA5	0	15.6108
ENSG00000052344	PRSS8	0	0
ENSG00000052723	SIKE1	0	0
ENSG00000052749	RRP12	0	20.353
ENSG00000052795	FNIP2	0	0.54789
ENSG00000052802	MSMO1	0	0.141055
ENSG00000052841	TTC17	0	0
ENSG00000052850	ALX4	0	0
ENSG00000053108	FSTL4	0	0
ENSG00000053254	FOXN3	0	0.000529
ENSG00000053328	METTL24	0	0
ENSG00000053371	AKR7A2	0	0
ENSG00000053372	MRTO4	0	0
ENSG00000053438	NNAT	0	0
ENSG00000053501	USE1	0	0.002774
ENSG00000053524	MCF2L2	0	0.082901
ENSG00000053702	NRIP2	0	0
ENSG00000053747	LAMA3	0	0.074195
ENSG00000053770	AP5M1	0	6.08886
ENSG00000053900	ANAPC4	0	0
ENSG00000053918	KCNQ1	0	0.00205
ENSG00000054116	TRAPPC3	0	46.491
ENSG00000054118	THRAP3	0	0.002548
ENSG00000054148	PHPT1	0	0
ENSG00000054179	ENTPD2	0	0
ENSG00000054219	LY75	0	0
ENSG00000054267	ARID4B	0	0.017737
ENSG00000054277	OPN3	0	0
ENSG00000054282	SDCCAG8	0	0
ENSG00000054356	PTPRN	0	21.178
ENSG00000054392	HHAT	0	0.034623
ENSG00000054523	KIF1B	0	19.8994
ENSG00000054598	FOXC1	0	0
ENSG00000054611	TBC1D22A	0	0.000384
ENSG00000054654	SYNE2	0	2.95512
ENSG00000054690	PLEKHH1	0	0
ENSG00000054793	ATP9A	0	0
ENSG00000054796	SPO11	0	0
ENSG00000054803	CBLN4	4.28522	4.28522
ENSG00000054938	CHRDL2	0	12.5488
ENSG00000054965	FAM168A	0	0
ENSG00000054967	RELT	0	0
ENSG00000054983	GALC	0	25.0055
ENSG00000055044	NOP58	0	0
ENSG00000055070	SZRD1	0	0
ENSG00000055118	KCNH2	0	0
ENSG00000055130	CUL1	0.260801	0.262777
ENSG00000055147	FAM114A2	0	2.6496
ENSG00000055163	CYFIP2	0	7.98795
ENSG00000055208	TAB2	0	0.023157
ENSG00000055211	GINM1	0	0
ENSG00000055332	EIF2AK2	0	0.010849
ENSG00000055483	USP36	0	0.109983
ENSG00000055609	KMT2C	0	0.008559
ENSG00000055732	MCOLN3	0	7e-06
ENSG00000055813	CCDC85A	0.660189	0.660189
ENSG00000055917	PUM2	0	7.79992
ENSG00000055950	MRPL43	0	0
ENSG00000055955	ITIH4	0	1e-05
ENSG00000055957	ITIH1	0	12.3323
ENSG00000056050	C4orf27	0	0
ENSG00000056097	ZFR	0	0
ENSG00000056277	ZNF280C	0	0
ENSG00000056291	NPFFR2	0	15.9992
ENSG00000056487	PHF21B	0	0
ENSG00000056558	TRAF1	2e-06	24.6758
ENSG00000056586	RC3H2	0	35.4722
ENSG00000056678	KIFC1	0	0
ENSG00000056736	IL17RB	0	0
ENSG00000056972	TRAF3IP2	0	4.38353
ENSG00000056998	GYG2	0	0
ENSG00000057019	DCBLD2	0	0.000472
ENSG00000057149	SERPINB3	0	0
ENSG00000057252	SOAT1	0	20.9664
ENSG00000057294	PKP2	0	0
ENSG00000057468	MSH4	0	0
ENSG00000057593	F7	0	0
ENSG00000057608	GDI2	0	0.895137
ENSG00000057657	PRDM1	0	7.46221
ENSG00000057663	ATG5	0	3.66424
ENSG00000057704	TMCC3	0	0.001652
ENSG00000057757	PITHD1	0	3.89739
ENSG00000057935	MTA3	0	0.435477
ENSG00000058056	USP13	0	0
ENSG00000058063	ATP11B	0	0.000487
ENSG00000058085	LAMC2	0	0
ENSG00000058091	CDK14	0	18.7999
ENSG00000058262	SEC61A1	0	0.009859
ENSG00000058272	PPP1R12A	0	9.99127
ENSG00000058335	RASGRF1	0	20.2053
ENSG00000058404	CAMK2B	0	0
ENSG00000058453	CROCC	0	0
ENSG00000058600	POLR3E	0	3.20896
ENSG00000058668	ATP2B4	0	1.1e-05
ENSG00000058673	ZC3H11A	0	52.6224
ENSG00000058729	RIOK2	0	0
ENSG00000058799	YIPF1	0	0.07575
ENSG00000058804	NDC1	0	3e-06
ENSG00000058866	DGKG	0	0.016544
ENSG00000059122	FLYWCH1	0	6.13698
ENSG00000059145	UNKL	0	20.8802
ENSG00000059377	TBXAS1	0	8.91866
ENSG00000059378	PARP12	0	0.080251
ENSG00000059573	ALDH18A1	0	0
ENSG00000059588	TARBP1	0	0
ENSG00000059691	GATB	0	0
ENSG00000059728	MXD1	0	1.64298
ENSG00000059758	CDK17	0	1.5e-05
ENSG00000059769	DNAJC25	0	0
ENSG00000059804	SLC2A3	0	2.19311
ENSG00000059915	PSD	0	0
ENSG00000060069	CTDP1	0	0.347328
ENSG00000060138	YBX3	0	0
ENSG00000060140	STYK1	0	2.97303
ENSG00000060237	WNK1	0	8.52047
ENSG00000060303	RPS17P5	0	0
ENSG00000060339	CCAR1	0	1.03561
ENSG00000060491	OGFR	0	0.28922
ENSG00000060558	GNA15	0	0.001573
ENSG00000060566	CREB3L3	0	0
ENSG00000060642	PIGV	0	0.01436
ENSG00000060656	PTPRU	0	0
ENSG00000060688	SNRNP40	0	16.3831
ENSG00000060709	RIMBP2	0	3.50646
ENSG00000060718	COL11A1	0	0.481618
ENSG00000060749	QSER1	0	0.001981
ENSG00000060762	MPC1	0	0.102108
ENSG00000060971	ACAA1	0	0
ENSG00000060982	BCAT1	0	2.72004
ENSG00000061273	HDAC7	0	13.6849
ENSG00000061337	LZTS1	0	0
ENSG00000061455	PRDM6	0	12.2788
ENSG00000061492	WNT8A	0	0
ENSG00000061656	SPAG4	0	0
ENSG00000061676	NCKAP1	0	0.01153
ENSG00000061794	MRPS35	0	0
ENSG00000061918	GUCY1B3	0	0.000461
ENSG00000061936	SFSWAP	0	0.053193
ENSG00000061938	TNK2	0	23.1223
ENSG00000061987	MON2	0	0
ENSG00000062038	CDH3	0	6.4e-05
ENSG00000062096	ARSF	0	0
ENSG00000062194	GPBP1	0	40.4038
ENSG00000062282	DGAT2	0	0.000499
ENSG00000062370	ZNF112	0	0
ENSG00000062485	CS	0	0.481662
ENSG00000062524	LTK	0	0.018205
ENSG00000062582	MRPS24	0	0
ENSG00000062598	ELMO2	0	0
ENSG00000062650	WAPL	0	6.7811
ENSG00000062716	VMP1	0	0.150721
ENSG00000062725	APPBP2	0	0
ENSG00000062822	POLD1	0	1.7e-05
ENSG00000063015	SEZ6	0	0.809768
ENSG00000063046	EIF4B	0	0
ENSG00000063127	SLC6A16	0	0.009216
ENSG00000063169	GLTSCR1	0	0.03458
ENSG00000063176	SPHK2	0	9.31593
ENSG00000063177	RPL18	0	16.8314
ENSG00000063180	CA11	0	0.016224
ENSG00000063241	ISOC2	0	0.106579
ENSG00000063244	U2AF2	0	0
ENSG00000063245	EPN1	0	2.16506
ENSG00000063322	MED29	0	0
ENSG00000063438	AHRR	0	0.001967
ENSG00000063515	GSC2	0	0
ENSG00000063587	ZNF275	0	14.0592
ENSG00000063601	MTMR1	0	0.744084
ENSG00000063660	GPC1	0	1.9e-05
ENSG00000063761	ADCK1	0	0
ENSG00000063854	HAGH	0	0
ENSG00000063978	RNF4	0	39.1796
ENSG00000064012	CASP8	0	0.01973
ENSG00000064042	LIMCH1	0	21.5785
ENSG00000064102	ASUN	0	0.002456
ENSG00000064115	TM7SF3	0	17.8883
ENSG00000064195	DLX3	0	2.92245
ENSG00000064199	SPA17	0	0.141928
ENSG00000064201	TSPAN32	0	0
ENSG00000064205	WISP2	0	0.000229
ENSG00000064218	DMRT3	0	0.288884
ENSG00000064225	ST3GAL6	0	0.061366
ENSG00000064270	ATP2C2	0	0
ENSG00000064300	NGFR	0	0.000308
ENSG00000064309	CDON	0	12.6309
ENSG00000064313	TAF2	0	0
ENSG00000064393	HIPK2	0	0.018047
ENSG00000064419	TNPO3	0	0.601244
ENSG00000064489	BORCS8-MEF2B	0	1.1e-05
ENSG00000064490	RFXANK	0	0
ENSG00000064545	TMEM161A	0	1.8e-05
ENSG00000064547	LPAR2	0	1.62446
ENSG00000064601	CTSA	0	0
ENSG00000064607	SUGP2	0	0
ENSG00000064651	SLC12A2	0	0
ENSG00000064652	SNX24	0	0
ENSG00000064655	EYA2	0	0
ENSG00000064666	CNN2	0	0
ENSG00000064687	ABCA7	0	0
ENSG00000064692	SNCAIP	0	44.0449
ENSG00000064703	DDX20	0	50.0887
ENSG00000064726	BTBD1	0	0.000372
ENSG00000064763	FAR2	0	0.514091
ENSG00000064787	BCAS1	0	0
ENSG00000064835	POU1F1	0	0.014807
ENSG00000064886	CHI3L2	0	2.2905
ENSG00000064932	SBNO2	0	0.000482
ENSG00000064933	PMS1	0	15.9976
ENSG00000064961	HMG20B	0	0
ENSG00000064989	CALCRL	0	33.4422
ENSG00000064995	TAF11	0	9e-06
ENSG00000064999	ANKS1A	0	0
ENSG00000065000	AP3D1	0	0
ENSG00000065029	ZNF76	0	0
ENSG00000065054	SLC9A3R2	0	5.7e-05
ENSG00000065057	NTHL1	0	0
ENSG00000065060	UHRF1BP1	0	0
ENSG00000065135	GNAI3	0	0
ENSG00000065150	IPO5	0	0.069866
ENSG00000065154	OAT	0	12.9958
ENSG00000065183	WDR3	0	0
ENSG00000065243	PKN2	0	29.3997
ENSG00000065268	WDR18	0	0
ENSG00000065308	TRAM2	0	0
ENSG00000065320	NTN1	0	0
ENSG00000065325	GLP2R	0	0.971626
ENSG00000065328	MCM10	0	0
ENSG00000065357	DGKA	0	0.020735
ENSG00000065361	ERBB3	0	4.51507
ENSG00000065371	ROPN1	0	3.20622
ENSG00000065413	ANKRD44	0	0
ENSG00000065427	KARS	0	20.7512
ENSG00000065457	ADAT1	0	0.578975
ENSG00000065485	PDIA5	0	1e-06
ENSG00000065491	TBC1D22B	1.4e-05	1.4e-05
ENSG00000065518	NDUFB4	0	0
ENSG00000065526	SPEN	0	0.15758
ENSG00000065534	MYLK	0	76.5266
ENSG00000065548	ZC3H15	0	0
ENSG00000065559	MAP2K4	0	0
ENSG00000065600	TMEM206	0	0
ENSG00000065609	SNAP91	0	0.066991
ENSG00000065613	SLK	0	0
ENSG00000065615	CYB5R4	0	0
ENSG00000065618	COL17A1	0	0
ENSG00000065621	GSTO2	0	5.6e-05
ENSG00000065665	SEC61A2	0	0
ENSG00000065675	PRKCQ	0	0
ENSG00000065717	TLE2	0	19.7706
ENSG00000065802	ASB1	0	0
ENSG00000065809	FAM107B	0	2.16928
ENSG00000065833	ME1	0	0
ENSG00000065882	TBC1D1	0	15.4341
ENSG00000065883	CDK13	0	73.2494
ENSG00000065911	MTHFD2	0	0
ENSG00000065923	SLC9A7	0	0
ENSG00000065970	FOXJ2	0	0.000523
ENSG00000065978	YBX1	0	0
ENSG00000065989	PDE4A	0	12.3591
ENSG00000066027	PPP2R5A	0	8.62817
ENSG00000066032	CTNNA2	0	15.0379
ENSG00000066044	ELAVL1	0	0
ENSG00000066056	TIE1	0	0
ENSG00000066084	DIP2B	0	0
ENSG00000066117	SMARCD1	0	0.000276
ENSG00000066135	KDM4A	0	0
ENSG00000066136	NFYC	0	22.1811
ENSG00000066185	ZMYND12	0	0
ENSG00000066230	SLC9A3	0	0
ENSG00000066248	NGEF	0	0
ENSG00000066279	ASPM	0	0.071677
ENSG00000066294	CD84	0	0
ENSG00000066322	ELOVL1	0	0
ENSG00000066336	SPI1	0	0
ENSG00000066379	ZNRD1	0	0
ENSG00000066382	MPPED2	0	0.000514
ENSG00000066405	CLDN18	0	14.7081
ENSG00000066422	ZBTB11	0	1.10869
ENSG00000066427	ATXN3	0	0.068467
ENSG00000066455	GOLGA5	0	0
ENSG00000066468	FGFR2	0	16.4335
ENSG00000066557	LRRC40	0	0
ENSG00000066583	ISOC1	0	0
ENSG00000066629	EML1	0	1.22436
ENSG00000066651	TRMT11	0	0
ENSG00000066654	THUMPD1	0	0
ENSG00000066697	MSANTD3	0	0.063717
ENSG00000066735	KIF26A	0	0
ENSG00000066739	ATG2B	0	0.088773
ENSG00000066777	ARFGEF1	0	0
ENSG00000066813	ACSM2B	0	0.238942
ENSG00000066827	ZFAT	0	6.2e-05
ENSG00000066855	MTFR1	0	0.443425
ENSG00000066923	STAG3	0	2.25124
ENSG00000066926	FECH	0	2.64421
ENSG00000066933	MYO9A	0	8e-06
ENSG00000067048	DDX3Y	0	0.00047
ENSG00000067057	PFKP	0	13.8091
ENSG00000067064	IDI1	0	0.01471
ENSG00000067066	SP100	0	1.80016
ENSG00000067082	KLF6	0	0
ENSG00000067113	PLPP1	0	0
ENSG00000067141	NEO1	0	0
ENSG00000067167	TRAM1	0	6.51888
ENSG00000067177	PHKA1	0	0
ENSG00000067182	TNFRSF1A	0	0.634842
ENSG00000067191	CACNB1	0	1.19802
ENSG00000067208	EVI5	0	0
ENSG00000067221	STOML1	0	1.30692
ENSG00000067225	PKM	0	21.2881
ENSG00000067248	DHX29	0	16.5411
ENSG00000067334	DNTTIP2	0	0
ENSG00000067365	METTL22	0	8.60888
ENSG00000067369	TP53BP1	0	0.011938
ENSG00000067445	TRO	0	24.3639
ENSG00000067533	RRP15	0	0
ENSG00000067560	RHOA	0	0.57566
ENSG00000067596	DHX8	0	0.000208
ENSG00000067601	PMS2P4	0	0
ENSG00000067606	PRKCZ	0	41.9873
ENSG00000067646	ZFY	0	0
ENSG00000067704	IARS2	0	0
ENSG00000067715	SYT1	0	27.7796
ENSG00000067798	NAV3	0	0.00338
ENSG00000067829	IDH3G	0	0.006343
ENSG00000067836	ROGDI	0	0
ENSG00000067840	PDZD4	0	0
ENSG00000067842	ATP2B3	0	0.281442
ENSG00000067900	ROCK1	0	0.504177
ENSG00000067955	CBFB	0	0.485826
ENSG00000067992	PDK3	0	0
ENSG00000068001	HYAL2	0	6.66768
ENSG00000068024	HDAC4	0	1.2e-05
ENSG00000068028	RASSF1	0	0
ENSG00000068078	FGFR3	0	0.002691
ENSG00000068079	IFI35	0	12.9086
ENSG00000068097	HEATR6	0	0
ENSG00000068120	COASY	0	2.8348
ENSG00000068137	PLEKHH3	0	0
ENSG00000068305	MEF2A	0	4.57193
ENSG00000068308	OTUD5	0	0.000115
ENSG00000068323	TFE3	0	1.54183
ENSG00000068354	TBC1D25	0	0
ENSG00000068366	ACSL4	0	0
ENSG00000068383	INPP5A	0	0.000236
ENSG00000068394	GPKOW	0	0
ENSG00000068400	GRIPAP1	0	0
ENSG00000068438	FTSJ1	0	4e-06
ENSG00000068489	PRR11	0	0
ENSG00000068615	REEP1	0	0
ENSG00000068650	ATP11A	0	1e-06
ENSG00000068654	POLR1A	0	14.373
ENSG00000068697	LAPTM4A	0	0
ENSG00000068724	TTC7A	0	0.42418
ENSG00000068745	IP6K2	0	24.5208
ENSG00000068781	STON1-GTF2A1L	0	0
ENSG00000068784	SRBD1	0	0
ENSG00000068796	KIF2A	0	2.66731
ENSG00000068831	RASGRP2	0	0.569429
ENSG00000068878	PSME4	0	0
ENSG00000068885	IFT80	0	20.6946
ENSG00000068903	SIRT2	0	0
ENSG00000068912	ERLEC1	0	0
ENSG00000068971	PPP2R5B	0	1.90923
ENSG00000068976	PYGM	0	0
ENSG00000068985	PAGE1	0	0
ENSG00000069011	PITX1	0	0
ENSG00000069018	TRPC7	0	1.7e-05
ENSG00000069020	MAST4	0	15.734
ENSG00000069122	ADGRF5	0	0.997693
ENSG00000069188	SDK2	0	0
ENSG00000069206	ADAM7	0	0.000532
ENSG00000069248	NUP133	0	0
ENSG00000069275	NUCKS1	0	0
ENSG00000069329	VPS35	0	0
ENSG00000069345	DNAJA2	0	0.242174
ENSG00000069399	BCL3	0	0
ENSG00000069424	KCNAB2	0	15.9822
ENSG00000069431	ABCC9	0	0
ENSG00000069482	GAL	0	2.09519
ENSG00000069493	CLEC2D	0	20.6047
ENSG00000069509	FUNDC1	0	0
ENSG00000069535	MAOB	0	0
ENSG00000069667	RORA	0	0
ENSG00000069696	DRD4	0	0
ENSG00000069702	TGFBR3	0	1.59991
ENSG00000069712	KIAA1107	0	0
ENSG00000069764	PLA2G10	0	0
ENSG00000069812	HES2	0	0
ENSG00000069849	ATP1B3	0	5.49133
ENSG00000069869	NEDD4	0	0.019461
ENSG00000069943	PIGB	0	0
ENSG00000069956	MAPK6	0	0.674214
ENSG00000069966	GNB5	0	0
ENSG00000069974	RAB27A	0	25.4814
ENSG00000069998	CECR5	0	0
ENSG00000070010	UFD1L	0	0
ENSG00000070018	LRP6	0	0
ENSG00000070019	GUCY2C	0	0.112407
ENSG00000070031	SCT	0	0
ENSG00000070047	PHRF1	0	0
ENSG00000070061	IKBKAP	0	0.07989
ENSG00000070081	NUCB2	0	5.78852
ENSG00000070087	PFN2	0	1.4e-05
ENSG00000070159	PTPN3	0	25.1775
ENSG00000070182	SPTB	0	0
ENSG00000070190	DAPP1	0	0
ENSG00000070193	FGF10	0	0
ENSG00000070214	SLC44A1	0	9e-05
ENSG00000070269	TMEM260	0	1.51645
ENSG00000070366	SMG6	0	12.9933
ENSG00000070367	EXOC5	0	17.3382
ENSG00000070371	CLTCL1	0	0.012043
ENSG00000070388	FGF22	0	0
ENSG00000070404	FSTL3	0	0.001235
ENSG00000070413	DGCR2	0	0.097134
ENSG00000070423	RNF126	0	0
ENSG00000070444	MNT	0	0
ENSG00000070476	ZXDC	0	0
ENSG00000070495	JMJD6	0	6.43631
ENSG00000070501	POLB	0	0.20909
ENSG00000070526	ST6GALNAC1	0	0
ENSG00000070540	WIPI1	0	0
ENSG00000070601	FRMPD1	0	0.444931
ENSG00000070610	GBA2	0	0.583801
ENSG00000070614	NDST1	0	0.55354
ENSG00000070669	ASNS	0	0.571597
ENSG00000070718	AP3M2	0	15.429
ENSG00000070729	CNGB1	0	0
ENSG00000070731	ST6GALNAC2	0	7.18799
ENSG00000070748	CHAT	0	2e-06
ENSG00000070756	PABPC1	0	0
ENSG00000070759	TESK2	0	0.000608
ENSG00000070761	CFAP20	0	0
ENSG00000070770	CSNK2A2	0	0
ENSG00000070778	PTPN21	0	0.000171
ENSG00000070785	EIF2B3	0	0
ENSG00000070808	CAMK2A	0	0.014551
ENSG00000070814	TCOF1	0	0
ENSG00000070831	CDC42	0	0
ENSG00000070882	OSBPL3	0	18.8805
ENSG00000070886	EPHA8	0	0
ENSG00000070915	SLC12A3	0	0
ENSG00000070950	RAD18	0	2.5599
ENSG00000070961	ATP2B1	0	0.002566
ENSG00000070985	TRPM5	0	0
ENSG00000071051	NCK2	0	0.04578
ENSG00000071054	MAP4K4	0	1.9374
ENSG00000071073	MGAT4A	0	18.643
ENSG00000071082	RPL31	0	0.112891
ENSG00000071127	WDR1	0	0
ENSG00000071189	SNX13	0	0.084722
ENSG00000071203	MS4A12	0	0.013346
ENSG00000071205	ARHGAP10	0	0
ENSG00000071242	RPS6KA2	0	35.511
ENSG00000071243	ING3	0	0
ENSG00000071246	VASH1	0	14.9337
ENSG00000071282	LMCD1	0	2e-06
ENSG00000071462	WBSCR22	0	0
ENSG00000071537	SEL1L	0	0
ENSG00000071539	TRIP13	0	0
ENSG00000071553	ATP6AP1	0	24.2759
ENSG00000071564	TCF3	0	1.6e-05
ENSG00000071575	TRIB2	0	0.730504
ENSG00000071626	DAZAP1	0	0
ENSG00000071655	MBD3	0	15.3501
ENSG00000071677	PRLH	0	0
ENSG00000071794	HLTF	0	0
ENSG00000071859	FAM50A	0	3e-06
ENSG00000071889	FAM3A	0	0
ENSG00000071894	CPSF1	0	0
ENSG00000071909	MYO3B	0	0.016313
ENSG00000071967	CYBRD1	0	0
ENSG00000071991	CDH19	0	0.000581
ENSG00000071994	PDCD2	0	0
ENSG00000072041	SLC6A15	0	3.26528
ENSG00000072042	RDH11	0	0
ENSG00000072062	PRKACA	0	0
ENSG00000072071	ADGRL1	0	2e-06
ENSG00000072080	SPP2	0	5.7e-05
ENSG00000072110	ACTN1	0	9.85551
ENSG00000072121	ZFYVE26	0	0.130616
ENSG00000072133	RPS6KA6	0	0
ENSG00000072134	EPN2	0	20.0579
ENSG00000072135	PTPN18	0	0
ENSG00000072163	LIMS2	0	0.107856
ENSG00000072182	ASIC4	0	0
ENSG00000072195	SPEG	0	18.3613
ENSG00000072201	LNX1	0	0.013052
ENSG00000072210	ALDH3A2	0	2.9604
ENSG00000072274	TFRC	0	0
ENSG00000072310	SREBF1	0	13.144
ENSG00000072315	TRPC5	0	0
ENSG00000072364	AFF4	0	0.131666
ENSG00000072401	UBE2D1	0	0
ENSG00000072415	MPP5	0	31.7507
ENSG00000072422	RHOBTB1	0	0
ENSG00000072501	SMC1A	0	0
ENSG00000072506	HSD17B10	0	0
ENSG00000072518	MARK2	0	1.12173
ENSG00000072571	HMMR	0	0.130414
ENSG00000072609	CHFR	0	17.0525
ENSG00000072657	TRHDE	0	0
ENSG00000072682	P4HA2	0	6.3217
ENSG00000072694	FCGR2B	0	0
ENSG00000072736	NFATC3	0	0.057651
ENSG00000072756	TRNT1	0	36.3456
ENSG00000072778	ACADVL	0	0.094455
ENSG00000072786	STK10	0	0
ENSG00000072803	FBXW11	0	23.2736
ENSG00000072818	ACAP1	0	0.012388
ENSG00000072832	CRMP1	0	0.183461
ENSG00000072840	EVC	0	0
ENSG00000072849	DERL2	0	0
ENSG00000072858	SIDT1	0	3.07149
ENSG00000072864	NDE1	0	0.535751
ENSG00000072952	MRVI1	0	14.205
ENSG00000072954	TMEM38A	0	0
ENSG00000072958	AP1M1	0	0.000568
ENSG00000073008	PVR	0	0
ENSG00000073050	XRCC1	0	0
ENSG00000073060	SCARB1	0	0
ENSG00000073067	CYP2W1	0	0
ENSG00000073111	MCM2	0	1.84469
ENSG00000073146	MOV10L1	0	0.001389
ENSG00000073150	PANX2	0	0
ENSG00000073169	SELO	0	0
ENSG00000073282	TP63	0	0
ENSG00000073331	ALPK1	0	4.22192
ENSG00000073350	LLGL2	0	2.9607
ENSG00000073417	PDE8A	0	0
ENSG00000073464	CLCN4	1.1e-05	0.000352
ENSG00000073536	NLE1	0	0.012639
ENSG00000073578	SDHA	0	0
ENSG00000073584	SMARCE1	0	0.000314
ENSG00000073598	FNDC8	0	0
ENSG00000073605	GSDMB	0	3.58346
ENSG00000073614	KDM5A	0	1.8e-05
ENSG00000073670	ADAM11	0	0.288274
ENSG00000073711	PPP2R3A	0	16.5805
ENSG00000073712	FERMT2	0	16.0799
ENSG00000073734	ABCB11	0	0
ENSG00000073737	DHRS9	0	47.5559
ENSG00000073754	CD5L	0	0
ENSG00000073756	PTGS2	0	0
ENSG00000073792	IGF2BP2	0	0.001027
ENSG00000073803	MAP3K13	0	11.0915
ENSG00000073849	ST6GAL1	0	13.6814
ENSG00000073861	TBX21	0	0
ENSG00000073905	VDAC1P1	0	0
ENSG00000073910	FRY	0	0.011087
ENSG00000073921	PICALM	0	0
ENSG00000073969	NSF	0	17.3086
ENSG00000074047	GLI2	0	3.27709
ENSG00000074054	CLASP1	0	29.836
ENSG00000074071	MRPS34	0	0
ENSG00000074181	NOTCH3	0	0
ENSG00000074201	CLNS1A	0	0
ENSG00000074211	PPP2R2C	0	0
ENSG00000074219	TEAD2	0	2.70823
ENSG00000074266	EED	0	22.2372
ENSG00000074276	CDHR2	0	0
ENSG00000074317	SNCB	0	0
ENSG00000074319	TSG101	0	0
ENSG00000074356	NCBP3	0	0
ENSG00000074370	ATP2A3	0	0
ENSG00000074410	CA12	0	5.32699
ENSG00000074416	MGLL	0	5.44516
ENSG00000074527	NTN4	0	1.22436
ENSG00000074582	BCS1L	0	26.0039
ENSG00000074590	NUAK1	0	0.001502
ENSG00000074603	DPP8	0	42.6669
ENSG00000074621	SLC24A1	0	2.92793
ENSG00000074657	ZNF532	0	30.7676
ENSG00000074660	SCARF1	0	0
ENSG00000074695	LMAN1	0	19.136
ENSG00000074696	HACD3	0	10.2285
ENSG00000074706	IPCEF1	0	10.052
ENSG00000074755	ZZEF1	0	0
ENSG00000074771	NOX3	0	0
ENSG00000074800	ENO1	0	0.010075
ENSG00000074803	SLC12A1	0	0.091225
ENSG00000074842	MYDGF	0	0
ENSG00000074855	ANO8	0	0
ENSG00000074935	TUBE1	0	0
ENSG00000074964	ARHGEF10L	0	0
ENSG00000074966	TXK	0	0.468191
ENSG00000075035	WSCD2	0	23.9815
ENSG00000075043	KCNQ2	0	0
ENSG00000075073	TACR2	0	1.25948
ENSG00000075089	ACTR6	0	5.81053
ENSG00000075131	TIPIN	0	4.34172
ENSG00000075142	SRI	0	0
ENSG00000075151	EIF4G3	0	3.46025
ENSG00000075188	NUP37	0	2.11098
ENSG00000075213	SEMA3A	0	0.598635
ENSG00000075218	GTSE1	0	1e-06
ENSG00000075223	SEMA3C	0	14.8043
ENSG00000075234	TTC38	0	0
ENSG00000075239	ACAT1	0	0.00308
ENSG00000075240	GRAMD4	0	0.672436
ENSG00000075275	CELSR1	0	0
ENSG00000075290	WNT8B	0	0
ENSG00000075292	ZNF638	0	17.9857
ENSG00000075303	SLC25A40	0	0
ENSG00000075336	TIMM21	0	24.7864
ENSG00000075340	ADD2	0	21.1068
ENSG00000075388	FGF4	0	0.029632
ENSG00000075391	RASAL2	0	0
ENSG00000075399	VPS9D1	0	7e-05
ENSG00000075407	ZNF37A	0	17.3411
ENSG00000075413	MARK3	0	0.061138
ENSG00000075415	SLC25A3	0	0
ENSG00000075420	FNDC3B	0	15.6317
ENSG00000075426	FOSL2	0	1.74154
ENSG00000075429	CACNG5	0	0
ENSG00000075461	CACNG4	0	0
ENSG00000075539	FRYL	0	19.0115
ENSG00000075568	TMEM131	0	0.00178
ENSG00000075618	FSCN1	0	0
ENSG00000075624	ACTB	0	1.8e-05
ENSG00000075643	MOCOS	0	0
ENSG00000075651	PLD1	0	43.7889
ENSG00000075673	ATP12A	0	0
ENSG00000075702	WDR62	0	13.424
ENSG00000075711	DLG1	0	0.601244
ENSG00000075785	RAB7A	0	0
ENSG00000075790	BCAP29	0	1.2986
ENSG00000075826	SEC31B	0	0.000292
ENSG00000075856	SART3	0	13.3925
ENSG00000075884	ARHGAP15	0	16.868
ENSG00000075886	TUBA3D	0	0
ENSG00000075891	PAX2	0	0.000152
ENSG00000075914	EXOSC7	0	0
ENSG00000075945	KIFAP3	0	19.6328
ENSG00000075975	MKRN2	0	0
ENSG00000076003	MCM6	0	0
ENSG00000076043	REXO2	0	0
ENSG00000076053	RBM7	0	9e-06
ENSG00000076067	RBMS2	0	15.1154
ENSG00000076108	BAZ2A	0	17.3518
ENSG00000076201	PTPN23	0	0
ENSG00000076242	MLH1	0	5.86651
ENSG00000076248	UNG	0	0
ENSG00000076258	FMO4	0	0.005683
ENSG00000076321	KLHL20	0	0
ENSG00000076344	RGS11	0	0
ENSG00000076351	SLC46A1	0	0.541125
ENSG00000076356	PLXNA2	0	25.7062
ENSG00000076382	SPAG5	0	1.7e-05
ENSG00000076513	ANKRD13A	0	10.8891
ENSG00000076554	TPD52	0	17.3142
ENSG00000076555	ACACB	0	17.1642
ENSG00000076604	TRAF4	0	0
ENSG00000076641	PAG1	0	13.3082
ENSG00000076650	GPATCH1	0	0
ENSG00000076662	ICAM3	0	8e-06
ENSG00000076685	NT5C2	0	0
ENSG00000076706	MCAM	0	0
ENSG00000076716	GPC4	0	0
ENSG00000076770	MBNL3	0	0.008004
ENSG00000076826	CAMSAP3	0	0
ENSG00000076864	RAP1GAP	0	2e-06
ENSG00000076924	XAB2	0	0
ENSG00000076928	ARHGEF1	0	0
ENSG00000076944	STXBP2	0	0
ENSG00000076984	MAP2K7	0	0
ENSG00000077009	NMRK2	0	0
ENSG00000077044	DGKD	0	0
ENSG00000077063	CTTNBP2	0	0
ENSG00000077080	ACTL6B	0	1.9e-05
ENSG00000077092	RARB	0	15.5437
ENSG00000077097	TOP2B	0	6.9e-05
ENSG00000077147	TM9SF3	0	0
ENSG00000077150	NFKB2	0	0
ENSG00000077152	UBE2T	0	0
ENSG00000077157	PPP1R12B	0	2.53056
ENSG00000077232	DNAJC10	0	20.8222
ENSG00000077235	GTF3C1	0	0
ENSG00000077238	IL4R	0	16.5411
ENSG00000077254	USP33	0	0.095378
ENSG00000077264	PAK3	0	4.11367
ENSG00000077274	CAPN6	0	0
ENSG00000077279	DCX	0	18.1233
ENSG00000077312	SNRPA	0	0.009483
ENSG00000077327	SPAG6	0	0
ENSG00000077348	EXOSC5	0	0
ENSG00000077380	DYNC1I2	0	0.083261
ENSG00000077420	APBB1IP	0	1.6e-05
ENSG00000077454	LRCH4	0	0
ENSG00000077458	FAM76B	0	22.2345
ENSG00000077463	SIRT6	0	13.424
ENSG00000077498	TYR	0	19.0198
ENSG00000077514	POLD3	0	29.4361
ENSG00000077522	ACTN2	0	21.8387
ENSG00000077549	CAPZB	0	0.099517
ENSG00000077585	GPR137B	0	0
ENSG00000077616	NAALAD2	0	11.7769
ENSG00000077684	JADE1	0	10.4533
ENSG00000077713	SLC25A43	0	0
ENSG00000077721	UBE2A	0	0.008256
ENSG00000077782	FGFR1	0	2.9326
ENSG00000077800	FKBP6	0	0.003642
ENSG00000077935	SMC1B	0	0
ENSG00000077942	FBLN1	0	0
ENSG00000077943	ITGA8	0	0
ENSG00000077984	CST7	0	0
ENSG00000078018	MAP2	0	0.818768
ENSG00000078043	PIAS2	0	0.520818
ENSG00000078053	AMPH	0	0
ENSG00000078061	ARAF	0	1.5e-05
ENSG00000078070	MCCC1	0	4.10281
ENSG00000078081	LAMP3	0	1.1e-05
ENSG00000078098	FAP	0	2.4185
ENSG00000078114	NEBL	0	0.121881
ENSG00000078124	ACER3	0	0.000522
ENSG00000078140	UBE2K	0	0
ENSG00000078142	PIK3C3	0	0
ENSG00000078177	N4BP2	0	3.27239
ENSG00000078237	TIGAR	0	16.6334
ENSG00000078246	TULP3	0	0
ENSG00000078269	SYNJ2	0	7.82547
ENSG00000078295	ADCY2	0	9.33592
ENSG00000078304	PPP2R5C	0	0.000515
ENSG00000078319	PMS2P1	0	0
ENSG00000078328	RBFOX1	0	3.3734
ENSG00000078369	GNB1	0	0.011136
ENSG00000078399	HOXA9	0	0.000552
ENSG00000078401	EDN1	0	0
ENSG00000078403	MLLT10	0	1.7e-05
ENSG00000078487	ZCWPW1	0	9.05549
ENSG00000078549	ADCYAP1R1	0	0.172152
ENSG00000078579	FGF20	0	0
ENSG00000078589	P2RY10	0	0.639981
ENSG00000078596	ITM2A	0	0
ENSG00000078618	NRD1	0	0.363865
ENSG00000078668	VDAC3	0	0
ENSG00000078674	PCM1	0	0.659543
ENSG00000078687	TNRC6C	0	0.023379
ENSG00000078699	CBFA2T2	0	15.308
ENSG00000078725	BRINP1	0	0.083806
ENSG00000078747	ITCH	0	0.111466
ENSG00000078795	PKD2L2	0	21.8342
ENSG00000078804	TP53INP2	0	0.010455
ENSG00000078808	SDF4	0	0.07699
ENSG00000078814	MYH7B	0	0.000129
ENSG00000078898	BPIFB2	0	0
ENSG00000078900	TP73	0	0
ENSG00000078902	TOLLIP	0	5e-06
ENSG00000078967	UBE2D4	0	0
ENSG00000079101	CLUL1	0	3.71345
ENSG00000079102	RUNX1T1	0	22.6165
ENSG00000079112	CDH17	0	0.000805
ENSG00000079134	THOC1	0	0
ENSG00000079150	FKBP7	0	0
ENSG00000079156	OSBPL6	0	3.29666
ENSG00000079215	SLC1A3	0	0.042888
ENSG00000079246	XRCC5	0	0.058663
ENSG00000079257	LXN	0	0
ENSG00000079263	SP140	0	12.1761
ENSG00000079277	MKNK1	0	22.0031
ENSG00000079308	TNS1	0	11.7503
ENSG00000079313	REXO1	0	0
ENSG00000079332	SAR1A	0	20.9626
ENSG00000079335	CDC14A	0	0.000559
ENSG00000079337	RAPGEF3	0	0
ENSG00000079385	CEACAM1	0	19.7706
ENSG00000079387	SENP1	0	29.3284
ENSG00000079393	DUSP13	0	0.011184
ENSG00000079432	CIC	0	5.1e-05
ENSG00000079435	LIPE	0	3.79623
ENSG00000079459	FDFT1	0	21.2297
ENSG00000079462	PAFAH1B3	0	0
ENSG00000079482	OPHN1	0	5.3e-05
ENSG00000079557	AFM	0	20.1716
ENSG00000079616	KIF22	0	0.0623
ENSG00000079689	SCGN	0	0
ENSG00000079691	LRRC16A	0	22.3315
ENSG00000079739	PGM1	0	0.07699
ENSG00000079785	DDX1	0	0.629343
ENSG00000079805	DNM2	0	0.004831
ENSG00000079819	EPB41L2	0	40.5637
ENSG00000079841	RIMS1	0	1.98709
ENSG00000079931	MOXD1	0	3.02797
ENSG00000079950	STX7	0	0
ENSG00000079974	RABL2B	0	0.490072
ENSG00000079999	KEAP1	0	0
ENSG00000080007	DDX43	0	0
ENSG00000080031	PTPRH	0	0
ENSG00000080166	DCT	0	17.4658
ENSG00000080189	SLC35C2	0	0.000654
ENSG00000080200	CRYBG3	0	15.6996
ENSG00000080224	EPHA6	0	0.640404
ENSG00000080293	SCTR	0	21.5208
ENSG00000080298	RFX3	0	11.9105
ENSG00000080345	RIF1	0	0
ENSG00000080371	RAB21	0	0
ENSG00000080493	SLC4A4	0	0
ENSG00000080503	SMARCA2	0	0.225691
ENSG00000080511	RDH8	0	0.095281
ENSG00000080546	SESN1	0	0.109955
ENSG00000080561	MID2	0	18.6049
ENSG00000080572	PIH1D3	0	0.00034
ENSG00000080573	COL5A3	0	0
ENSG00000080603	SRCAP	0	1.4e-05
ENSG00000080608	PUM3	0	0
ENSG00000080618	CPB2	0	0
ENSG00000080644	CHRNA3	0	1.55477
ENSG00000080709	KCNN2	0	35.3519
ENSG00000080802	CNOT4	0	18.929
ENSG00000080815	PSEN1	0	23.4483
ENSG00000080819	CPOX	0	0
ENSG00000080822	CLDND1	0	1.23625
ENSG00000080823	MOK	0	18.1358
ENSG00000080824	HSP90AA1	0	0.065875
ENSG00000080839	RBL1	0	0
ENSG00000080845	DLGAP4	0	10.1523
ENSG00000080854	IGSF9B	0	0
ENSG00000080910	CFHR2	0	0
ENSG00000080947	CROCCP3	0	0
ENSG00000080986	NDC80	0	0
ENSG00000081014	AP4E1	0	0
ENSG00000081019	RSBN1	0	0.00823
ENSG00000081026	MAGI3	0	0
ENSG00000081041	CXCL2	0	0
ENSG00000081051	AFP	0	0
ENSG00000081052	COL4A4	0	0
ENSG00000081059	TCF7	0	0
ENSG00000081087	OSTM1	0	19.2878
ENSG00000081138	CDH7	0	0.000751
ENSG00000081148	IMPG2	0	0
ENSG00000081154	PCNP	0	0
ENSG00000081177	EXD2	0	0.216791
ENSG00000081181	ARG2	0	0.28022
ENSG00000081189	MEF2C	0	17.2918
ENSG00000081237	PTPRC	0	0
ENSG00000081248	CACNA1S	0	0
ENSG00000081277	PKP1	0	0.001137
ENSG00000081307	UBA5	0	0.003302
ENSG00000081320	STK17B	0	15.5333
ENSG00000081377	CDC14B	0	0.01153
ENSG00000081386	ZNF510	0	2.68477
ENSG00000081479	LRP2	0	0
ENSG00000081665	ZNF506	0	0
ENSG00000081692	JMJD4	0	0
ENSG00000081721	DUSP12	0	0
ENSG00000081760	AACS	0	0
ENSG00000081791	KIAA0141	0	0
ENSG00000081800	SLC13A1	0	0
ENSG00000081803	CADPS2	0	0
ENSG00000081818	PCDHB4	0	0
ENSG00000081842	PCDHA6	0	3.21212
ENSG00000081853	PCDHGA2	0	2e-06
ENSG00000081870	HSPB11	0	0
ENSG00000081913	PHLPP1	0	0.542216
ENSG00000081923	ATP8B1	0	14.7081
ENSG00000081985	IL12RB2	0	0.014456
ENSG00000082014	SMARCD3	0	0
ENSG00000082068	WDR70	0	0
ENSG00000082074	FYB	0	10.0872
ENSG00000082126	MPP4	0	1.8e-05
ENSG00000082146	STRADB	0	2e-06
ENSG00000082153	BZW1	0	2.65573
ENSG00000082175	PGR	0	42.1672
ENSG00000082196	C1QTNF3	0	1e-06
ENSG00000082212	ME2	0	0
ENSG00000082213	C5orf22	0	0
ENSG00000082258	CCNT2	0	12.4171
ENSG00000082269	FAM135A	0	16.9642
ENSG00000082293	COL19A1	0	0
ENSG00000082397	EPB41L3	0	11.1339
ENSG00000082438	COBLL1	0	0
ENSG00000082458	DLG3	0	0
ENSG00000082482	KCNK2	0	0.496509
ENSG00000082497	SERTAD4	0	0
ENSG00000082512	TRAF5	0	0.453163
ENSG00000082515	MRPL22	0	0.525396
ENSG00000082516	GEMIN5	0	0
ENSG00000082556	OPRK1	0	17.1966
ENSG00000082641	NFE2L1	0	11.1339
ENSG00000082684	SEMA5B	0	7.6e-05
ENSG00000082701	GSK3B	0	0.000137
ENSG00000082781	ITGB5	0	17.3292
ENSG00000082805	ERC1	0	3.24404
ENSG00000082898	XPO1	0	17.1738
ENSG00000082929	LINC01587	0	0
ENSG00000082996	RNF13	0	0.136742
ENSG00000083067	TRPM3	0	0
ENSG00000083093	PALB2	0	8.26871
ENSG00000083097	DOPEY1	0	0.000952
ENSG00000083099	LYRM2	0	0
ENSG00000083123	BCKDHB	0	0
ENSG00000083168	KAT6A	0	58.605
ENSG00000083223	ZCCHC6	0	19.2147
ENSG00000083290	ULK2	0	2e-06
ENSG00000083307	GRHL2	0	9.58233
ENSG00000083312	TNPO1	0	0
ENSG00000083444	PLOD1	0	0
ENSG00000083454	P2RX5	0	0
ENSG00000083457	ITGAE	0	0
ENSG00000083520	DIS3	0	45.0135
ENSG00000083535	PIBF1	0	5.49067
ENSG00000083544	TDRD3	0	7.2443
ENSG00000083622	AC000111.6	0	0
ENSG00000083635	NUFIP1	0	0
ENSG00000083642	PDS5B	0	0
ENSG00000083720	OXCT1	0	0.015634
ENSG00000083750	RRAGB	0	0.225787
ENSG00000083782	EPYC	0	0
ENSG00000083799	CYLD	0	7.82874
ENSG00000083807	SLC27A5	0	0
ENSG00000083812	ZNF324	0	0
ENSG00000083814	ZNF671	0	0
ENSG00000083817	ZNF416	0	0
ENSG00000083828	ZNF586	0	4.6408
ENSG00000083838	ZNF446	0	17.1714
ENSG00000083844	ZNF264	0	0
ENSG00000083845	RPS5	0	35.5287
ENSG00000083857	FAT1	0	0
ENSG00000083896	YTHDC1	0	0.208869
ENSG00000083937	CHMP2B	0	0
ENSG00000084070	SMAP2	0	0.00051
ENSG00000084072	PPIE	0	1e-06
ENSG00000084073	ZMPSTE24	0	0
ENSG00000084090	STARD7	0	0
ENSG00000084092	NOA1	0.032044	0.032044
ENSG00000084093	REST	0	0
ENSG00000084110	HAL	0	23.7649
ENSG00000084112	SSH1	0	0
ENSG00000084207	GSTP1	0	0
ENSG00000084234	APLP2	0	0
ENSG00000084444	FAM234B	0	0
ENSG00000084453	SLCO1A2	0	25.7791
ENSG00000084463	WBP11	0	2.68282
ENSG00000084623	EIF3I	0	0
ENSG00000084628	NKAIN1	0	0
ENSG00000084636	COL16A1	0	0
ENSG00000084652	TXLNA	0	0
ENSG00000084674	APOB	0	0
ENSG00000084676	NCOA1	0	60.3546
ENSG00000084693	AGBL5	0	1.12439
ENSG00000084710	EFR3B	0	0.922859
ENSG00000084731	KIF3C	0	0.463127
ENSG00000084733	RAB10	0	11.354
ENSG00000084734	GCKR	0	0
ENSG00000084754	HADHA	0	0
ENSG00000084764	MAPRE3	0	0.000777
ENSG00000084774	CAD	0	0
ENSG00000085063	CD59	0	6.8e-05
ENSG00000085117	CD82	0	0.00051
ENSG00000085185	BCORL1	0	0
ENSG00000085224	ATRX	0	1.25167
ENSG00000085231	AK6	0	0
ENSG00000085265	FCN1	0	0
ENSG00000085274	MYNN	0	0.016047
ENSG00000085276	MECOM	0	40.6294
ENSG00000085365	SCAMP1	0	0.445346
ENSG00000085377	PREP	0	0
ENSG00000085382	HACE1	0	16.2557
ENSG00000085415	SEH1L	0	0.000176
ENSG00000085433	WDR47	0	3.16031
ENSG00000085449	WDFY1	0	0
ENSG00000085465	OVGP1	0	0
ENSG00000085491	SLC25A24	0	0.787333
ENSG00000085511	MAP3K4	0	0
ENSG00000085514	PILRA	0	3.3226
ENSG00000085552	IGSF9	0	0
ENSG00000085563	ABCB1	0	0
ENSG00000085644	ZNF213	0	0.366969
ENSG00000085662	AKR1B1	0	0
ENSG00000085719	CPNE3	0	3.45525
ENSG00000085721	RRN3	0	9.2e-05
ENSG00000085733	CTTN	0	0
ENSG00000085741	WNT11	0	0
ENSG00000085760	MTIF2	0	18.6596
ENSG00000085788	DDHD2	0	16.3313
ENSG00000085831	TTC39A	0	1.95017
ENSG00000085832	EPS15	0	0
ENSG00000085840	ORC1	0	0
ENSG00000085871	MGST2	0	0
ENSG00000085872	CHERP	0	0
ENSG00000085978	ATG16L1	0	1.55879
ENSG00000085982	USP40	0	6.66078
ENSG00000085998	POMGNT1	0	0.000591
ENSG00000085999	RAD54L	0	16.7242
ENSG00000086015	MAST2	0	0.016436
ENSG00000086061	DNAJA1	0	0
ENSG00000086062	B4GALT1	0	0
ENSG00000086065	CHMP5	0	0
ENSG00000086102	NFX1	0	0
ENSG00000086159	AQP6	0	0
ENSG00000086189	DIMT1	0	0
ENSG00000086200	IPO11	0	0.656013
ENSG00000086205	FOLH1	0	0.457083
ENSG00000086232	EIF2AK1	0	0
ENSG00000086288	NME8	0	1.1e-05
ENSG00000086289	EPDR1	0	10.9657
ENSG00000086300	SNX10	0	0.096323
ENSG00000086475	SEPHS1	0	0
ENSG00000086504	MRPL28	0	0
ENSG00000086506	HBQ1	0	0
ENSG00000086544	ITPKC	0	0
ENSG00000086548	CEACAM6	1.6e-05	0.121835
ENSG00000086570	FAT2	0	0
ENSG00000086589	RBM22	0	0
ENSG00000086598	TMED2	0	21.148
ENSG00000086619	ERO1B	0	0.018973
ENSG00000086666	ZFAND6	0	18.5621
ENSG00000086696	HSD17B2	0	0.114126
ENSG00000086712	TXLNG	0	0
ENSG00000086717	PPEF1	0	6.72085
ENSG00000086730	LAT2	0	0.762296
ENSG00000086758	HUWE1	0	0.002789
ENSG00000086827	ZW10	0	0
ENSG00000086848	ALG9	0	13.8496
ENSG00000086967	MYBPC2	0	0
ENSG00000086991	NOX4	0	0.295881
ENSG00000087008	ACOX3	0	0.000132
ENSG00000087053	MTMR2	0	0.752285
ENSG00000087074	PPP1R15A	0	0
ENSG00000087076	HSD17B14	0	0
ENSG00000087077	TRIP6	0	4.22301
ENSG00000087085	ACHE	0	0
ENSG00000087086	FTL	0	0
ENSG00000087087	SRRT	0	0
ENSG00000087088	BAX	0	0
ENSG00000087095	NLK	0	15.4409
ENSG00000087111	PIGS	0	0.026688
ENSG00000087116	ADAMTS2	0	0
ENSG00000087128	TMPRSS11E	0	3.22279
ENSG00000087152	ATXN7L3	0	0.06655
ENSG00000087157	PGS1	0	0
ENSG00000087191	PSMC5	0	0.512965
ENSG00000087206	UIMC1	0	1.1e-05
ENSG00000087237	CETP	0	2.90398
ENSG00000087245	MMP2	0	0.501938
ENSG00000087250	MT3	0	0
ENSG00000087253	LPCAT2	0	4.12729
ENSG00000087258	GNAO1	0	14.1829
ENSG00000087263	OGFOD1	0	2e-06
ENSG00000087266	SH3BP2	0	13.809
ENSG00000087269	NOP14	0	0
ENSG00000087274	ADD1	0	0.016376
ENSG00000087299	L2HGDH	0	0.008634
ENSG00000087301	TXNDC16	0	0.825472
ENSG00000087302	C14orf166	0	0
ENSG00000087303	NID2	0	0
ENSG00000087338	GMCL1	0	2e-06
ENSG00000087365	SF3B2	0	0
ENSG00000087448	KLHL42	0	0
ENSG00000087460	GNAS	0	0
ENSG00000087470	DNM1L	0	0
ENSG00000087494	PTHLH	0	0.191152
ENSG00000087495	PHACTR3	0	0.690069
ENSG00000087502	ERGIC2	0	0.498673
ENSG00000087510	TFAP2C	0	0.040796
ENSG00000087586	AURKA	0	14.5963
ENSG00000087589	CASS4	0	2.65605
ENSG00000087842	PIR	0	0
ENSG00000087884	AAMDC	0	0.000403
ENSG00000087903	RFX2	0	17.7425
ENSG00000087995	METTL2A	0	0
ENSG00000088002	SULT2B1	0	1.7e-05
ENSG00000088035	ALG6	0	0
ENSG00000088038	CNOT3	0	19.5532
ENSG00000088053	GP6	0	3.85935
ENSG00000088179	PTPN4	0	6.2e-05
ENSG00000088205	DDX18	0	0
ENSG00000088247	KHSRP	0	0.010275
ENSG00000088256	GNA11	0	0
ENSG00000088280	ASAP3	0	0
ENSG00000088298	EDEM2	0	0
ENSG00000088305	DNMT3B	0	8.1e-05
ENSG00000088320	REM1	0	0
ENSG00000088325	TPX2	0	0
ENSG00000088340	FER1L4	0	0
ENSG00000088356	PDRG1	0	0
ENSG00000088367	EPB41L1	0	2.10433
ENSG00000088386	SLC15A1	0	0
ENSG00000088387	DOCK9	0	35.5002
ENSG00000088448	ANKRD10	0	0
ENSG00000088451	TGDS	0	0
ENSG00000088538	DOCK3	0	0
ENSG00000088543	C3orf18	0	0.065115
ENSG00000088682	COQ9	0	0.000633
ENSG00000088726	TMEM40	0	16.9979
ENSG00000088727	KIF9	0	0.29277
ENSG00000088756	ARHGAP28	0	54.59
ENSG00000088766	CRLS1	0	2.05459
ENSG00000088782	DEFB127	0	0
ENSG00000088808	PPP1R13B	0	0
ENSG00000088812	ATRN	0	0
ENSG00000088826	SMOX	0	31.7735
ENSG00000088827	SIGLEC1	0	0
ENSG00000088832	FKBP1A	0	0
ENSG00000088833	NSFL1C	0	23.0283
ENSG00000088836	SLC4A11	0	0
ENSG00000088854	C20orf194	0	0
ENSG00000088876	ZNF343	0	15.097
ENSG00000088881	EBF4	0	0
ENSG00000088882	CPXM1	0	0
ENSG00000088888	MAVS	0	0.708959
ENSG00000088899	RP5-1187M17.10	0	0.740944
ENSG00000088926	F11	0	0.488282
ENSG00000088930	XRN2	0	0
ENSG00000088970	KIZ	0	0
ENSG00000088986	DYNLL1	0	0.019619
ENSG00000088992	TESC	0	0
ENSG00000089006	SNX5	0	0
ENSG00000089009	RPL6	0	2.75996
ENSG00000089012	SIRPG	0	4e-06
ENSG00000089022	MAPKAPK5	0	0
ENSG00000089041	P2RX7	0	0
ENSG00000089048	ESF1	0	0.112897
ENSG00000089050	RBBP9	0	0
ENSG00000089053	ANAPC5	0	17.0154
ENSG00000089057	SLC23A2	0	12.8806
ENSG00000089060	SLC8B1	0	9.03266
ENSG00000089063	TMEM230	0	5.05547
ENSG00000089091	DZANK1	0	3.68542
ENSG00000089094	KDM2B	0	11.1339
ENSG00000089101	CFAP61	0	0.009889
ENSG00000089116	LHX5	0	2.81042
ENSG00000089123	TASP1	0	0.016871
ENSG00000089127	OAS1	0	0
ENSG00000089154	GCN1	0	0
ENSG00000089157	RPLP0	0	1.54521
ENSG00000089159	PXN	0	14.8078
ENSG00000089163	SIRT4	0	0
ENSG00000089169	RPH3A	0	18.2917
ENSG00000089177	KIF16B	0	0
ENSG00000089195	TRMT6	0	0.00343
ENSG00000089199	CHGB	0	0
ENSG00000089220	PEBP1	0	0
ENSG00000089225	TBX5	0	2.75577
ENSG00000089234	BRAP	0	0
ENSG00000089248	ERP29	0	14.7132
ENSG00000089250	NOS1	0	1.37409
ENSG00000089280	FUS	0	0
ENSG00000089289	IGBP1	0.077173	0.077173
ENSG00000089327	FXYD5	0	0
ENSG00000089335	ZNF302	0	0.287701
ENSG00000089351	GRAMD1A	0	1e-06
ENSG00000089356	FXYD3	0	0
ENSG00000089472	HEPH	0	36.2041
ENSG00000089486	CDIP1	0	21.5632
ENSG00000089505	CMTM1	0	0
ENSG00000089558	KCNH4	0	0
ENSG00000089597	GANAB	0	0
ENSG00000089639	GMIP	0	0.002836
ENSG00000089682	RBM41	0	0
ENSG00000089685	BIRC5	0	0
ENSG00000089692	LAG3	0	0
ENSG00000089693	MLF2	0	0.248626
ENSG00000089723	OTUB2	0	0
ENSG00000089737	DDX24	0	0
ENSG00000089775	ZBTB25	0	18.0866
ENSG00000089818	NECAP1	0	0.009038
ENSG00000089820	ARHGAP4	0	0
ENSG00000089847	ANKRD24	0	21.4313
ENSG00000089876	DHX32	1.03156	7.2232
ENSG00000089902	RCOR1	0	0
ENSG00000089916	GPATCH2L	0	1.23863
ENSG00000090006	LTBP4	0	0.012543
ENSG00000090013	BLVRB	0	0
ENSG00000090020	SLC9A1	0	0.614224
ENSG00000090054	SPTLC1	0	0
ENSG00000090060	PAPOLA	0	1.12485
ENSG00000090061	CCNK	0	14.6293
ENSG00000090097	PCBP4	0	0.451216
ENSG00000090104	RGS1	0	0
ENSG00000090238	YPEL3	0	0.075759
ENSG00000090263	MRPS33	0	1.47865
ENSG00000090266	NDUFB2	0	5.10003
ENSG00000090273	NUDC	0	0.141277
ENSG00000090316	MAEA	0	7.3e-05
ENSG00000090339	ICAM1	0	0
ENSG00000090372	STRN4	0	0
ENSG00000090376	IRAK3	0	0
ENSG00000090382	LYZ	0	0
ENSG00000090402	SI	0	2.09064
ENSG00000090432	MUL1	0	0
ENSG00000090447	TFAP4	0	0
ENSG00000090470	PDCD7	0	0
ENSG00000090487	SPG21	0	0.55496
ENSG00000090512	FETUB	0	0
ENSG00000090520	DNAJB11	0	0.000346
ENSG00000090530	P3H2	0	0.561303
ENSG00000090534	THPO	0	0
ENSG00000090539	CHRD	0	0
ENSG00000090554	FLT3LG	0	0.000377
ENSG00000090565	RAB11FIP3	0	0.085463
ENSG00000090581	GNPTG	0	0
ENSG00000090612	ZNF268	0	0.712433
ENSG00000090615	GOLGA3	0	0
ENSG00000090621	PABPC4	0	0
ENSG00000090659	CD209	0	0
ENSG00000090661	CERS4	0	0.002006
ENSG00000090674	MCOLN1	0	0
ENSG00000090686	USP48	0	27.8394
ENSG00000090776	EFNB1	0.704708	0.704708
ENSG00000090857	PDPR	0	6.69356
ENSG00000090861	AARS	0	0
ENSG00000090863	GLG1	0	2.03236
ENSG00000090889	KIF4A	0	0
ENSG00000090905	TNRC6A	0	0
ENSG00000090924	PLEKHG2	0	0.219637
ENSG00000090932	DLL3	0	0
ENSG00000090971	NAT14	0	0
ENSG00000090975	PITPNM2	0	8.65753
ENSG00000090989	EXOC1	0	0
ENSG00000091009	RBM27	0	2e-06
ENSG00000091010	POU4F3	0	0
ENSG00000091039	OSBPL8	0	19.8634
ENSG00000091073	DTX2	0	0.085476
ENSG00000091106	NLRC4	0	13.6004
ENSG00000091127	PUS7	0	0
ENSG00000091128	LAMB4	0	0
ENSG00000091129	NRCAM	0	0.545825
ENSG00000091136	LAMB1	0	0.000101
ENSG00000091137	SLC26A4	0	0.09425
ENSG00000091138	SLC26A3	0	0.002826
ENSG00000091140	DLD	0	1.86302
ENSG00000091157	WDR7	0	2.3621
ENSG00000091164	TXNL1	0	16.309
ENSG00000091181	IL5RA	0	0.750827
ENSG00000091262	ABCC6	0	0
ENSG00000091317	CMTM6	0	0.022741
ENSG00000091409	ITGA6	0	0.001686
ENSG00000091428	RAPGEF4	0	0.712449
ENSG00000091436	AC013461.1	0	2.43975
ENSG00000091482	SMPX	0	0
ENSG00000091483	FH	0	0
ENSG00000091490	SEL1L3	0	4.80879
ENSG00000091513	TF	0	7.93091
ENSG00000091527	CDV3	0	2.19312
ENSG00000091536	MYO15A	0	0.113143
ENSG00000091542	ALKBH5	0	3e-06
ENSG00000091583	APOH	0	2e-06
ENSG00000091592	NLRP1	0	0.001249
ENSG00000091622	PITPNM3	0	0
ENSG00000091640	SPAG7	0	1.23616
ENSG00000091651	ORC6	0	5.2e-05
ENSG00000091656	ZFHX4	0	18.7013
ENSG00000091664	SLC17A6	0	0.000515
ENSG00000091704	CPA1	0	0.00021
ENSG00000091732	ZC3HC1	0	0
ENSG00000091831	ESR1	0	11.0375
ENSG00000091844	RGS17	0	0.00018
ENSG00000091879	ANGPT2	0.526539	0.526542
ENSG00000091947	TMEM101	0	0.002505
ENSG00000091972	CD200	0	0.001153
ENSG00000091986	CCDC80	0	0.115849
ENSG00000092009	CMA1	0	0.061806
ENSG00000092010	PSME1	0	0.166107
ENSG00000092020	PPP2R3C	0	0.000964
ENSG00000092036	HAUS4	0	43.9528
ENSG00000092051	JPH4	0	3.27227
ENSG00000092054	MYH7	0	0
ENSG00000092067	CEBPE	0	0
ENSG00000092068	SLC7A8	0	0.00291
ENSG00000092094	OSGEP	0	11.0135
ENSG00000092096	SLC22A17	0	1e-06
ENSG00000092098	RNF31	0	2.73782
ENSG00000092108	SCFD1	0	0.371757
ENSG00000092140	G2E3	0	18.8432
ENSG00000092148	HECTD1	0	0
ENSG00000092199	HNRNPC	0	39.3158
ENSG00000092200	RPGRIP1	0	14.9582
ENSG00000092201	SUPT16H	0	0
ENSG00000092203	TOX4	0	0.538155
ENSG00000092208	GEMIN2	0	0
ENSG00000092295	TGM1	0	0.000483
ENSG00000092330	TINF2	0	0
ENSG00000092345	DAZL	0	0.379964
ENSG00000092377	TBL1Y	2.84011	3.89614
ENSG00000092421	SEMA6A	0	63.9662
ENSG00000092439	TRPM7	0	0
ENSG00000092445	TYRO3	0	2.24752
ENSG00000092470	WDR76	0	2.93519
ENSG00000092529	CAPN3	0	0.008815
ENSG00000092531	SNAP23	0	2.78627
ENSG00000092607	TBX15	0	0
ENSG00000092621	PHGDH	0	0.77817
ENSG00000092758	COL9A3	0	0
ENSG00000092820	EZR	0	0
ENSG00000092841	MYL6	0	15.734
ENSG00000092847	AGO1	0	0
ENSG00000092850	TEKT2	0	0
ENSG00000092853	CLSPN	0	0
ENSG00000092871	RFFL	0	3.16051
ENSG00000092929	UNC13D	0	0
ENSG00000092931	MFSD11	0	3e-06
ENSG00000092964	DPYSL2	0	2.09519
ENSG00000092969	TGFB2	0	0
ENSG00000092978	GPATCH2	0	0
ENSG00000093000	NUP50	0	0.10089
ENSG00000093009	CDC45	0	0.03122
ENSG00000093010	COMT	0	0
ENSG00000093072	CECR1	0	4.16776
ENSG00000093100	XXbac-B461K10.4	0	0
[truncated: 63,535 more rows]
