# Supplementary material for: Identification of transcripts with short stuORFs as targets for DENR•MCTS1-dependent translation in human cells
Source: Sci Rep. 2017 Jun 16;7:3722. doi: 10.1038/s41598-017-03949-6 (PMC5473865; doi:10.1038/s41598-017-03949-6)
Supplement: Supplementary file 4 — Table S3 [file 41598_2017_3949_MOESM4_ESM.xls]

## Sheet: Sheet1
Supplemental Table S3: location and length of uORFs and full sequences for endogenous 5'UTRs tested.
	5'UTR	uORF #	uORF position relative to transcript start (nt)	uORF length (a.a.)	predicted contribution to down-regulation upon DENR knockdown (%)	5'UTR sequence
	GPR37	1	221	1	11	GGGGTTGGAATCCCGCTTCTCCTCGGCAGCAGTAGGCTCGCAAGTCGCTGGGGTTAGGTGGGGCAAGAGTTTCGCCGGCGCATCAGCGCTGCTTCGGACTGTTTGCAACGTGTTTCCAGCGAGCTGGGAGCGGGGTTGTGACTGCGAGTCGTCTGGGGGAGGGGGACTTGTTTTTCTTTTCCTCTAGAGACCTCGGCTTGCAACTGGATCAAACGCTGTCGAAAGGATGTAAATAGGCAGAGCAACTGTTACCAAGAAGGCCACCACCCCCACCCAAAGGCAGTGAGGAGTGTGGGGCTTCGTCTGGGCTCCCCCGAGTCTCAACAGTAATCAACAGTCAGGTGTTGATTGCAACTTTTCAAGGTCAGCCACCGGGAGTAGCCTATTCCCTCTAGGAAC…
		2	435	10	0
		3	444	7	0
		4	549	1	25
		5	556	15	0
	TAS2R13	1	2	4	0	TCTGCCCATGGTGAAGACATAAATATCTTAGCTAGGGCTCAGCAGAGAAATTGAAGAAAAATAAAGATATCACCAGAACAGTTATGTGAAGATCGATCAGCAAACTTTAGAGATTTCTGCTTTGACGTTGAGCCAACAATGAAAGAAGGAGCAGAAAAAGGAGAAGGAAGAAGAACTCCACTGGACACTCAAGGATGTGAATAGCATTTTAGATCAGTGAATAACCAGCAGTGACATTAGACATTGAACTTTCTCTGTTCTGAC
		2	78	1	19
		3	133	21	0
		4	189	1	16
	OR2AK2	1	5	1	17	TGCTCTAAACATGTAGATAGTTGCCAAACATGTAAGTGAATATTTATTTCTGAATGCCATGTCATTTTACTTTCTCTTAAGGGAAGTCAACATTATTAC
		2	24	1	17
		3	48	8	0
	B3GALT2	1	250	16	0	CGTTAAATTCTGCTCTGTCAGAGAGAGCATCTGTCAAGCCCACATTTAAACTGCTGCCTGCCTGTGCAGCAGCTGAGGAACCGTGGATTTCATATTATAGACTAAAACCCCATTAAAACTGCTCAAAATCCTTCCTGCAGCTGCCAGGCAACAACGAAAGAAGAGAGGTAAATCCTATTCTTTTCCAATACAACTGAAGCACTACATTTTAGCTCTGGCTGCTTTACATTGCAGCTCAGTGTTATTAGTAGAAATATGGATACTGAGACGAGAACACAGCACTGCATTGTCCAGCCAGGAAAATAGCAGATGTAAAAAGCTTCAATGCATCAACTGTCGGGAAGAGTCAACAGTGCTACAAGCAGAACGGGCAACTACAGCTCTTTTGTTTAACGAAAG…
		2	304	1	11
		3	319	22	0
		4	401	13	0
		5	439	35	0
		6	475	23	0
		7	528	12	0
		8	536	20	0
		9	566	10	0
		10	613	2	3
		11	632	7	0
		12	650	1	15
		13	668	5	0
	DRD1	1	554	27	0	GTGCCCCGCGGGAACCCCGCCGGCCTGTGCGCTTGCTGGTGCCAGCTCGGCTCGCTGCCTCGCATTGCCACAGGCTCCTGAGAGGTCGCGGGCAGTGCCTGCGGGGAGGCGCGGGGCCCTGCTCTGTAGGGCTGAAGGCCGCCCGAGGTTCGCCAAGGCTCTGGGCTCTCGAAAGGAAGCCAAGAAAAGAAGCTGCCCAGGTGACCAGTCCTGGGAGTGCTCTCTCCCAAGGAAGCTCCGAGCGCCCAGGAGCCCTTAGCCGGGGTCTAGTGCCCTTTGAACAATCTCCAGCTCTTCAAGGAAGTGGGCTGCCGCCGCCTCTCTTGGGACCTGGCCTGGGATCCTTTCCCCAAACGCACCCCGGCGATTTTTGCGCACCGGGAGCCGAACCCCTGCTGC…
		2	622	1	16
		3	672	2	1
		4	684	40	0
		5	772	1	12
		6	835	4	0
		7	840	27	0
	TRIM42	1	6	13	0	AATGCCAGCCTATGAGCTTCCTGGTAGGGACACCAGCTGTGAAGTCCTCATAACAGCCAACTTCTTGCAACTTTCAAGCTGACGGCCTCAGGAATGGGAGGAAGGACTCCTCCACTGGAGAACTGATAGCAGTATTCTGGTAGAGGAGGCATCAAGAGTCCTGGGAGGCCGGTGGTAATCATGTAGGCACC
		2	88	10	0
		3	175	1	28
	IQCF1	1	13	1	15	ATGGCTGGATGAACACAGATGTGAGGGGATTTGAACCATCTACAATCAATCCATATGTGACCA
		2	49	1	12
	TMEM60	1	25	10	0	AAAGGTCGGTTGGTTTGCACTGGCGGACAAATGGTCCAATTACCGCGGAAAAGGGACCTCTGAATCCAGATTGGCGTCCTCTCTACCTATAGGGTAGGCTCAGGGGCGGTGAGAACCAGCCCCGGATGTGGGCGCGGCACTGAGGTAGAACTGAGAGATCCTCTACCGCAGTCGTTTGAGGAGGCGGAACTGAAGTTTTTTCTTAATTATCATGTGACGGGTTCTGGATTTAATGGGGGGAAAAGGGCGGAAAAGGACAAGGATCCAAACTGGCGAATTTGCTGATCTTCGCGTCCCTCTCCGCTTTCCGGCCGGCAGCGCTGCCAGGGTATATTTCCTTTTTTCCGATCCTGCAACAGCCTCTTTAAACTGTTTAA
		2	120	5	0
		3	206	1	25
	FAM229B*	1	130	1	19	GCCGCGCAAGTGCACTTGCGTGTCACCGTTACCGTAGCGACTGGGCTTCTGGACTGTATATCCTAGCTGCCTTGTCAACATCTTCGAGCATCGGCAGCTCCGGAGGCCGGGGTAACTGGCAGCAGGTAGGAAACTATGTGAAAGAATCTCCTGATGTCATAATTTCCGGGTGTCACCGGAACATTTGATCATCATTCCTTTGGCAATTCCAGCCTTCTGTGGAAAGGCCAGTAGAAAGCATTGATTTATTCACCTCTACAGGAATCAGACTCAGCCTCTTTTGGTTTTCAGTGAAGT
		2	148	2	3
	NPIPB9	1	28	2	1	TGTGCCAAATCATTCACCCCTCACCACAACCGAATGAGCTAAGGATTCTCATTATATATAGTTTATGGAGAGGGAAGTGCAGACATAAAGAGGTGAATTGTCTTACCCAGATCACACAGCTGATAAGTGGTGGAGGCAGAATAGAATCTAAACAGTGTGGCTCCGGAGCCCACATGCATTGATTCGACAAGTGTTTATTGAGCACCTGCCACGGACAAGGCCTTGTGTGATTAAATAGGGTTATAATTAGTAATATAAAAATGAGAAATCACTAATGCTTTTTAGACTTAACATTTTCTTTTTTTGTAGGTTTCAGGCACAGAACTGTATATCCAATAATAGTGAAATGGATCCCACTAATTATGACAGAAATGATGATACATTTAAATGACTTGGATG…
		2	59	7	0
		3	168	2	2
		4	255	4	0
		5	269	38	0
		6	341	14	0
		7	357	14	0
		8	366	11	0
		9	369	10	0
		10	382	13	0
		11	391	10	0
		12	404	3	1
		13	434	21	0
		14	441	12	0
		15	506	2	0
		16	511	2	1
		17	653	24	0
		18	656	23	0
		19	724	13	0
		20	760	1	17
		21	776	11	0
		22	782	9	0
		23	877	12	0
	* Note: for FAM229B, the last 14nt of the 5'UTR were not included in the reporter construct.
