# Supplementary material for: Identification of transcripts with short stuORFs as targets for DENR•MCTS1-dependent translation in human cells
Source: Sci Rep. 2017 Jun 16;7:3722. doi: 10.1038/s41598-017-03949-6 (PMC5473865; doi:10.1038/s41598-017-03949-6)
Supplement: Supplementary file 5 — Table S4 [file 41598_2017_3949_MOESM5_ESM.xls]

## Sheet: Sheet 1
Supplemental Table S4: List of DENR/MCTS1-dependent human genes. Genes are shown for which all transcript isoformsof the gene are predicted to be DENR and MCTS1 dependent. Individual transcript isoforms of additional genes may also be DENR and MCTS1 dependent.
ENSEMBL Gene ID	Gene Symbol	min DENR regulation	max DENR regulation
ENSG00000279380	AC069063.2	63.4377	63.4377
ENSG00000212993	POU5F1B	57.6941	57.6941
ENSG00000182700	IGIP	50.8442	50.8442
ENSG00000279096	AL356289.1	48.6009	48.6009
ENSG00000179979	CRIPAK	43.7997	43.7997
ENSG00000279530	AC092881.1	40.1079	40.1079
ENSG00000182742	HOXB4	38.5456	38.5456
ENSG00000170775	GPR37	36.7608	36.7608
ENSG00000212128	TAS2R13	34.911	34.911
ENSG00000273457	TAS2R13	34.911	34.911
ENSG00000277254	TAS2R13	34.911	34.911
ENSG00000187080	OR2AK2	34.555	34.555
ENSG00000183313	OR52L1	33.4728	33.4728
ENSG00000155640	C10orf12	31.6289	31.6289
ENSG00000135338	LCA5	31.5421	56.6566
ENSG00000139675	HNRNPA1L2	30.1778	30.1778
ENSG00000279576	AP000769.1	29.3667	29.3667
ENSG00000162630	B3GALT2	29.1328	29.1328
ENSG00000184845	DRD1	28.9228	28.9228
ENSG00000150594	ADRA2A	28.7779	28.7779
ENSG00000155890	TRIM42	28.1218	28.1218
ENSG00000280240	AL049794.1	27.7335	27.7335
ENSG00000173389	IQCF1	27.0326	27.0326
ENSG00000113302	IL12B	26.9811	26.9811
ENSG00000213190	MLLT11	26.0766	26.0766
ENSG00000135211	TMEM60	25.2324	25.2324
ENSG00000270672	MTRNR2L6	25.2255	25.2255
ENSG00000282017	MTRNR2L6	25.2255	25.2255
ENSG00000169059	VCX3A	25.1943	25.1943
ENSG00000177504	VCX2	25.1943	25.1943
ENSG00000206468	UBD	25.1145	25.1145
ENSG00000206513	UBD	25.1145	25.1145
ENSG00000213886	UBD	25.1145	25.1145
ENSG00000224654	UBD	25.1145	25.1145
ENSG00000226898	UBD	25.1145	25.1145
ENSG00000228913	UBD	25.1145	25.1145
ENSG00000231968	UBD	25.1145	25.1145
ENSG00000120436	GPR31	24.8952	24.8952
ENSG00000171451	DSEL	24.1047	24.1047
ENSG00000262102	DSEL	24.1047	24.1047
ENSG00000221843	C2orf16	23.8372	23.8372
ENSG00000268988	SPANXN2	23.7061	23.7061
ENSG00000158477	CD1A	23.4907	23.4907
ENSG00000214097	SMCO1	23.477	23.477
ENSG00000196993	NPIPB9	22.4319	22.4319
ENSG00000196734	LCE1B	22.3635	22.3635
ENSG00000178764	ZHX2	22.2347	22.2553
ENSG00000212122	TSSK1B	22.2345	22.2345
ENSG00000186451	SPATA12	21.9461	21.9461
ENSG00000126010	GRPR	21.8512	21.8512
ENSG00000138336	TET1	21.7561	21.7561
ENSG00000203778	FAM229B	21.5714	21.5714
ENSG00000204363	SPANXN5	21.2487	21.2487
ENSG00000203923	SPANXN1	21.2308	21.2308
ENSG00000221995	TIAF1	21.0262	21.0262
ENSG00000204086	RPA4	20.9731	20.9731
ENSG00000180259	PRNT	20.9476	20.9523
ENSG00000177300	CLDN22	20.9385	20.9385
ENSG00000165240	ATP7A	20.6946	20.6946
ENSG00000177108	ZDHHC22	20.6946	21.3809
ENSG00000275743	TRBV14	20.6946	20.6946
ENSG00000282252	TRBV14	20.6946	20.6946
ENSG00000164691	TAGAP	20.6109	54.2369
ENSG00000184194	GPR173	20.4459	20.4459
ENSG00000177791	MYOZ1	20.3819	20.3819
ENSG00000114771	AADAC	20.0739	20.0739
ENSG00000176165	FOXG1	19.944	19.944
ENSG00000183734	ASCL2	19.8461	19.8461
ENSG00000172969	FRG2C	19.5993	19.5993
ENSG00000260325	HSPB9	19.3874	19.3874
ENSG00000197991	RP11-310K10.1	18.7508	18.7508
ENSG00000128203	ASPHD2	18.4414	18.4414
ENSG00000175018	TEX36	18.3357	18.3357
ENSG00000180530	NRIP1	18.2968	18.9007
ENSG00000233198	RNF224	18.2816	18.2816
ENSG00000274290	HIST1H2BE	18.2816	18.7323
ENSG00000165300	SLITRK5	18.1627	18.1627
ENSG00000211809	TRAV27	17.9526	17.9526
ENSG00000198812	LRRC10	17.9092	17.9092
ENSG00000204682	CASC10	17.9003	17.9003
ENSG00000132821	VSTM2L	17.3141	17.3141
ENSG00000147180	ZNF711	17.2686	22.1773
ENSG00000213214	ARHGEF35	17.2389	17.2389
ENSG00000178172	SPINK6	17.1642	17.1642
ENSG00000105398	SULT2A1	17.0988	17.0988
ENSG00000257207	AC108938.5	16.8725	16.8725
ENSG00000184350	MRGPRE	16.868	16.868
ENSG00000182674	KCNB2	16.7863	16.7863
ENSG00000203926	SPANXA2	16.6191	16.6191
ENSG00000279588	AC087762.1	16.2559	16.2559
ENSG00000258790	RP11-561B11.2	16.1018	16.1018
ENSG00000168135	KCNJ4	16.0101	16.0101
ENSG00000124496	TRERF1	16.0011	16.0011
ENSG00000280316	AL365181.2	15.9857	15.9857
ENSG00000128272	ATF4	15.839	18.5754
ENSG00000154007	ASB17	15.8025	15.8025
ENSG00000126500	FLRT1	15.7195	15.7195
ENSG00000204347	BTBD17	15.4962	15.4962
ENSG00000178531	CTXN1	15.429	15.429
ENSG00000279232	AC008522.1	15.2182	15.2182
ENSG00000143032	BARHL2	15.097	15.097
ENSG00000183161	FANCF	15.067	15.067
ENSG00000135744	AGT	15.0642	15.0642
ENSG00000256618	MTRNR2L1	15.0638	15.0638
