# Supplementary material for: Identification of transcripts with short stuORFs as targets for DENR•MCTS1-dependent translation in human cells
Source: Sci Rep. 2017 Jun 16;7:3722. doi: 10.1038/s41598-017-03949-6 (PMC5473865; doi:10.1038/s41598-017-03949-6)
Supplement: Supplementary file 6 — Table S5 [file 41598_2017_3949_MOESM6_ESM.xls]

## Sheet: Sheet1
Supplemental Table S5: Human DENR targets for which Drosophila orthologs are also DENR targets
	human gene	fly ortholog
	HOXB4	Antp
	BARHL2	CG11085
	OR52L1	CG13579
	ATF4	crc
	ARHGEF35	Exn
	FOXG1	fd59A
	ADRA2A	Oamb
	ADRA2A	Oct-TyrR
	DRD1	Octbeta2R
	KCNB2	Shab
	HNRNPA1L2	sqd
